# Supplementary material for: The solution structure of the unbound IgG Fc receptor CD64 resembles its crystal structure: Implications for function
Source: PLoS One. 2023 Sep 21;18(9):e0288351. doi: 10.1371/journal.pone.0288351 (PMC10513344; doi:10.1371/journal.pone.0288351)
Supplement: S1 File — (ZIP) [file pone.0288351.s003.zip › CD64V03 E11/Top100/EM_done_ready_for_EM_top100_0p11_E11.dcd_99809.pdb.pdb]

REMARK  FINAL COORDINATES WRITTEN BY NAMD AT TIMESTEP 2000
ATOM      1  N   LYS P   1       5.947 -67.801 122.878  0.00 97.00      PROA   
ATOM      2  HT1 LYS P   1       6.353 -68.632 122.398  0.00 97.00      PROA   
ATOM      3  HT2 LYS P   1       6.191 -67.896 123.888  0.00 97.00      PROA   
ATOM      4  HT3 LYS P   1       6.381 -66.943 122.488  0.00 97.00      PROA   
ATOM      5  CA  LYS P   1       4.476 -67.801 122.688  0.00 97.00      PROA   
ATOM      6  HA  LYS P   1       4.140 -68.819 122.810  0.00 97.00      PROA   
ATOM      7  CB  LYS P   1       3.762 -66.913 123.750  0.00 97.00      PROA   
ATOM      8  HB1 LYS P   1       2.712 -66.748 123.422  0.00 97.00      PROA   
ATOM      9  HB2 LYS P   1       4.241 -65.912 123.811  0.00 97.00      PROA   
ATOM     10  CG  LYS P   1       3.704 -67.545 125.158  0.00 97.00      PROA   
ATOM     11  HG1 LYS P   1       4.715 -67.478 125.616  0.00 97.00      PROA   
ATOM     12  HG2 LYS P   1       3.449 -68.625 125.079  0.00 97.00      PROA   
ATOM     13  CD  LYS P   1       2.702 -66.872 126.120  0.00 97.00      PROA   
ATOM     14  HD1 LYS P   1       2.911 -65.779 126.146  0.00 97.00      PROA   
ATOM     15  HD2 LYS P   1       2.894 -67.276 127.141  0.00 97.00      PROA   
ATOM     16  CE  LYS P   1       1.226 -67.109 125.751  0.00 97.00      PROA   
ATOM     17  HE1 LYS P   1       1.027 -68.198 125.658  0.00 97.00      PROA   
ATOM     18  HE2 LYS P   1       0.974 -66.611 124.792  0.00 97.00      PROA   
ATOM     19  NZ  LYS P   1       0.310 -66.571 126.790  0.00 97.00      PROA   
ATOM     20  HZ1 LYS P   1       0.474 -65.551 126.912  0.00 97.00      PROA   
ATOM     21  HZ2 LYS P   1       0.478 -67.057 127.694  0.00 97.00      PROA   
ATOM     22  HZ3 LYS P   1      -0.676 -66.726 126.498  0.00 97.00      PROA   
ATOM     23  C   LYS P   1       4.120 -67.388 121.285  0.00 97.00      PROA   
ATOM     24  O   LYS P   1       4.961 -66.893 120.537  0.00 97.00      PROA   
ATOM     25  N   ALA P   2       2.845 -67.592 120.897  0.00 97.00      PROA   
ATOM     26  HN  ALA P   2       2.162 -68.044 121.465  0.00 97.00      PROA   
ATOM     27  CA  ALA P   2       2.292 -67.139 119.656  0.00 97.00      PROA   
ATOM     28  HA  ALA P   2       2.632 -66.134 119.442  0.00 97.00      PROA   
ATOM     29  CB  ALA P   2       2.600 -68.106 118.494  0.00 97.00      PROA   
ATOM     30  HB1 ALA P   2       2.257 -69.133 118.741  0.00 97.00      PROA   
ATOM     31  HB2 ALA P   2       3.696 -68.147 118.316  0.00 97.00      PROA   
ATOM     32  HB3 ALA P   2       2.107 -67.780 117.555  0.00 97.00      PROA   
ATOM     33  C   ALA P   2       0.815 -67.107 119.961  0.00 97.00      PROA   
ATOM     34  O   ALA P   2       0.412 -67.506 121.054  0.00 97.00      PROA   
ATOM     35  N   VAL P   3      -0.011 -66.609 119.009  0.00 97.00      PROA   
ATOM     36  HN  VAL P   3       0.354 -66.202 118.177  0.00 97.00      PROA   
ATOM     37  CA  VAL P   3      -1.450 -66.780 118.983  0.00 97.00      PROA   
ATOM     38  HA  VAL P   3      -1.691 -67.737 119.423  0.00 97.00      PROA   
ATOM     39  CB  VAL P   3      -2.297 -65.682 119.646  0.00 97.00      PROA   
ATOM     40  HB  VAL P   3      -3.374 -65.915 119.470  0.00 97.00      PROA   
ATOM     41  CG1 VAL P   3      -2.089 -65.685 121.173  0.00 97.00      PROA   
ATOM     42 HG11 VAL P   3      -1.061 -65.351 121.423  0.00 97.00      PROA   
ATOM     43 HG12 VAL P   3      -2.250 -66.704 121.583  0.00 97.00      PROA   
ATOM     44 HG13 VAL P   3      -2.808 -64.988 121.656  0.00 97.00      PROA   
ATOM     45  CG2 VAL P   3      -1.998 -64.286 119.058  0.00 97.00      PROA   
ATOM     46 HG21 VAL P   3      -2.274 -64.235 117.986  0.00 97.00      PROA   
ATOM     47 HG22 VAL P   3      -0.922 -64.037 119.161  0.00 97.00      PROA   
ATOM     48 HG23 VAL P   3      -2.583 -63.513 119.600  0.00 97.00      PROA   
ATOM     49  C   VAL P   3      -1.768 -66.859 117.505  0.00 97.00      PROA   
ATOM     50  O   VAL P   3      -1.066 -66.261 116.690  0.00 97.00      PROA   
ATOM     51  N   ILE P   4      -2.812 -67.632 117.110  0.00 97.00      PROA   
ATOM     52  HN  ILE P   4      -3.325 -68.184 117.766  0.00 97.00      PROA   
ATOM     53  CA  ILE P   4      -3.121 -67.852 115.704  0.00 97.00      PROA   
ATOM     54  HA  ILE P   4      -2.285 -67.518 115.107  0.00 97.00      PROA   
ATOM     55  CB  ILE P   4      -3.295 -69.334 115.361  0.00 97.00      PROA   
ATOM     56  HB  ILE P   4      -4.130 -69.753 115.966  0.00 97.00      PROA   
ATOM     57  CG2 ILE P   4      -3.613 -69.486 113.853  0.00 97.00      PROA   
ATOM     58 HG21 ILE P   4      -2.872 -68.918 113.250  0.00 97.00      PROA   
ATOM     59 HG22 ILE P   4      -4.632 -69.119 113.617  0.00 97.00      PROA   
ATOM     60 HG23 ILE P   4      -3.558 -70.546 113.540  0.00 97.00      PROA   
ATOM     61  CG1 ILE P   4      -2.012 -70.126 115.719  0.00 97.00      PROA   
ATOM     62 HG11 ILE P   4      -1.633 -69.841 116.723  0.00 97.00      PROA   
ATOM     63 HG12 ILE P   4      -1.237 -69.847 114.976  0.00 97.00      PROA   
ATOM     64  CD  ILE P   4      -2.190 -71.646 115.723  0.00 97.00      PROA   
ATOM     65  HD1 ILE P   4      -2.683 -72.011 114.800  0.00 97.00      PROA   
ATOM     66  HD2 ILE P   4      -2.805 -71.953 116.596  0.00 97.00      PROA   
ATOM     67  HD3 ILE P   4      -1.200 -72.139 115.802  0.00 97.00      PROA   
ATOM     68  C   ILE P   4      -4.337 -67.044 115.261  0.00 97.00      PROA   
ATOM     69  O   ILE P   4      -5.378 -67.026 115.914  0.00 97.00      PROA   
ATOM     70  N   LYS P   5      -4.224 -66.356 114.098  0.00 97.00      PROA   
ATOM     71  HN  LYS P   5      -3.335 -66.300 113.644  0.00 97.00      PROA   
ATOM     72  CA  LYS P   5      -5.323 -65.646 113.472  0.00 97.00      PROA   
ATOM     73  HA  LYS P   5      -6.201 -65.691 114.100  0.00 97.00      PROA   
ATOM     74  CB  LYS P   5      -4.973 -64.162 113.191  0.00 97.00      PROA   
ATOM     75  HB1 LYS P   5      -5.852 -63.648 112.742  0.00 97.00      PROA   
ATOM     76  HB2 LYS P   5      -4.136 -64.111 112.458  0.00 97.00      PROA   
ATOM     77  CG  LYS P   5      -4.527 -63.369 114.431  0.00 97.00      PROA   
ATOM     78  HG1 LYS P   5      -4.244 -62.350 114.082  0.00 97.00      PROA   
ATOM     79  HG2 LYS P   5      -3.612 -63.837 114.856  0.00 97.00      PROA   
ATOM     80  CD  LYS P   5      -5.598 -63.253 115.533  0.00 97.00      PROA   
ATOM     81  HD1 LYS P   5      -5.957 -64.272 115.798  0.00 97.00      PROA   
ATOM     82  HD2 LYS P   5      -6.466 -62.681 115.140  0.00 97.00      PROA   
ATOM     83  CE  LYS P   5      -5.084 -62.608 116.827  0.00 97.00      PROA   
ATOM     84  HE1 LYS P   5      -4.265 -63.233 117.250  0.00 97.00      PROA   
ATOM     85  HE2 LYS P   5      -5.886 -62.503 117.585  0.00 97.00      PROA   
ATOM     86  NZ  LYS P   5      -4.525 -61.272 116.565  0.00 97.00      PROA   
ATOM     87  HZ1 LYS P   5      -5.209 -60.514 116.403  0.00 97.00      PROA   
ATOM     88  HZ2 LYS P   5      -3.879 -61.349 115.746  0.00 97.00      PROA   
ATOM     89  HZ3 LYS P   5      -3.861 -61.025 117.332  0.00 97.00      PROA   
ATOM     90  C   LYS P   5      -5.674 -66.283 112.143  0.00 97.00      PROA   
ATOM     91  O   LYS P   5      -4.901 -66.243 111.193  0.00 97.00      PROA   
ATOM     92  N   LEU P   6      -6.892 -66.855 112.016  0.00 97.00      PROA   
ATOM     93  HN  LEU P   6      -7.507 -66.952 112.795  0.00 97.00      PROA   
ATOM     94  CA  LEU P   6      -7.428 -67.302 110.744  0.00 97.00      PROA   
ATOM     95  HA  LEU P   6      -6.638 -67.790 110.189  0.00 97.00      PROA   
ATOM     96  CB  LEU P   6      -8.586 -68.319 110.918  0.00 97.00      PROA   
ATOM     97  HB1 LEU P   6      -8.826 -68.733 109.914  0.00 97.00      PROA   
ATOM     98  HB2 LEU P   6      -9.500 -67.813 111.298  0.00 97.00      PROA   
ATOM     99  CG  LEU P   6      -8.291 -69.511 111.866  0.00 97.00      PROA   
ATOM    100  HG  LEU P   6      -7.195 -69.713 111.848  0.00 97.00      PROA   
ATOM    101  CD1 LEU P   6      -8.715 -69.244 113.324  0.00 97.00      PROA   
ATOM    102 HD11 LEU P   6      -9.799 -69.001 113.363  0.00 97.00      PROA   
ATOM    103 HD12 LEU P   6      -8.147 -68.404 113.769  0.00 97.00      PROA   
ATOM    104 HD13 LEU P   6      -8.540 -70.147 113.946  0.00 97.00      PROA   
ATOM    105  CD2 LEU P   6      -9.000 -70.782 111.367  0.00 97.00      PROA   
ATOM    106 HD21 LEU P   6      -8.660 -71.048 110.344  0.00 97.00      PROA   
ATOM    107 HD22 LEU P   6     -10.098 -70.621 111.345  0.00 97.00      PROA   
ATOM    108 HD23 LEU P   6      -8.783 -71.633 112.047  0.00 97.00      PROA   
ATOM    109  C   LEU P   6      -7.910 -66.091 109.951  0.00 97.00      PROA   
ATOM    110  O   LEU P   6      -8.702 -65.294 110.449  0.00 97.00      PROA   
ATOM    111  N   GLN P   7      -7.403 -65.883 108.711  0.00 97.00      PROA   
ATOM    112  HN  GLN P   7      -6.719 -66.504 108.326  0.00 97.00      PROA   
ATOM    113  CA  GLN P   7      -7.759 -64.739 107.880  0.00 97.00      PROA   
ATOM    114  HA  GLN P   7      -7.613 -63.871 108.510  0.00 97.00      PROA   
ATOM    115  CB  GLN P   7      -6.747 -64.562 106.716  0.00 97.00      PROA   
ATOM    116  HB1 GLN P   7      -6.594 -65.558 106.248  0.00 97.00      PROA   
ATOM    117  HB2 GLN P   7      -5.779 -64.275 107.187  0.00 97.00      PROA   
ATOM    118  CG  GLN P   7      -7.125 -63.547 105.616  0.00 97.00      PROA   
ATOM    119  HG1 GLN P   7      -7.350 -62.563 106.081  0.00 97.00      PROA   
ATOM    120  HG2 GLN P   7      -8.018 -63.890 105.054  0.00 97.00      PROA   
ATOM    121  CD  GLN P   7      -5.935 -63.348 104.668  0.00 97.00      PROA   
ATOM    122  OE1 GLN P   7      -4.810 -63.108 105.116  0.00 97.00      PROA   
ATOM    123  NE2 GLN P   7      -6.163 -63.444 103.329  0.00 97.00      PROA   
ATOM    124 HE21 GLN P   7      -5.379 -63.330 102.720  0.00 97.00      PROA   
ATOM    125 HE22 GLN P   7      -7.080 -63.627 102.978  0.00 97.00      PROA   
ATOM    126  C   GLN P   7      -9.223 -64.630 107.455  0.00 97.00      PROA   
ATOM    127  O   GLN P   7      -9.809 -63.565 107.656  0.00 97.00      PROA   
ATOM    128  N   PRO P   8      -9.912 -65.653 106.952  0.00 97.00      PROA   
ATOM    129  CD  PRO P   8      -9.342 -66.723 106.143  0.00 97.00      PROA   
ATOM    130  HD1 PRO P   8      -8.949 -67.497 106.833  0.00 97.00      PROA   
ATOM    131  HD2 PRO P   8      -8.539 -66.359 105.466  0.00 97.00      PROA   
ATOM    132  CA  PRO P   8     -11.323 -65.884 107.238  0.00 97.00      PROA   
ATOM    133  HA  PRO P   8     -11.879 -64.982 107.032  0.00 97.00      PROA   
ATOM    134  CB  PRO P   8     -11.727 -67.045 106.298  0.00 97.00      PROA   
ATOM    135  HB1 PRO P   8     -12.647 -66.797 105.730  0.00 97.00      PROA   
ATOM    136  HB2 PRO P   8     -11.898 -67.997 106.846  0.00 97.00      PROA   
ATOM    137  CG  PRO P   8     -10.536 -67.240 105.344  0.00 97.00      PROA   
ATOM    138  HG1 PRO P   8     -10.424 -68.297 105.032  0.00 97.00      PROA   
ATOM    139  HG2 PRO P   8     -10.680 -66.608 104.440  0.00 97.00      PROA   
ATOM    140  C   PRO P   8     -11.462 -66.282 108.706  0.00 97.00      PROA   
ATOM    141  O   PRO P   8     -10.804 -67.267 109.032  0.00 97.00      PROA   
ATOM    142  N   PRO P   9     -12.218 -65.656 109.611  0.00 97.00      PROA   
ATOM    143  CD  PRO P   9     -13.075 -64.505 109.305  0.00 97.00      PROA   
ATOM    144  HD1 PRO P   9     -13.786 -64.743 108.485  0.00 97.00      PROA   
ATOM    145  HD2 PRO P   9     -12.433 -63.640 109.025  0.00 97.00      PROA   
ATOM    146  CA  PRO P   9     -12.198 -65.967 111.045  0.00 97.00      PROA   
ATOM    147  HA  PRO P   9     -11.185 -66.129 111.384  0.00 97.00      PROA   
ATOM    148  CB  PRO P   9     -12.807 -64.692 111.660  0.00 97.00      PROA   
ATOM    149  HB1 PRO P   9     -12.002 -63.926 111.746  0.00 97.00      PROA   
ATOM    150  HB2 PRO P   9     -13.257 -64.832 112.661  0.00 97.00      PROA   
ATOM    151  CG  PRO P   9     -13.815 -64.217 110.611  0.00 97.00      PROA   
ATOM    152  HG1 PRO P   9     -14.730 -64.845 110.669  0.00 97.00      PROA   
ATOM    153  HG2 PRO P   9     -14.093 -63.151 110.727  0.00 97.00      PROA   
ATOM    154  C   PRO P   9     -13.018 -67.208 111.386  0.00 97.00      PROA   
ATOM    155  O   PRO P   9     -13.723 -67.211 112.393  0.00 97.00      PROA   
ATOM    156  N   TRP P  10     -12.940 -68.282 110.575  0.00 97.00      PROA   
ATOM    157  HN  TRP P  10     -12.284 -68.277 109.824  0.00 97.00      PROA   
ATOM    158  CA  TRP P  10     -13.872 -69.383 110.630  0.00 97.00      PROA   
ATOM    159  HA  TRP P  10     -14.603 -69.210 111.407  0.00 97.00      PROA   
ATOM    160  CB  TRP P  10     -14.609 -69.544 109.275  0.00 97.00      PROA   
ATOM    161  HB1 TRP P  10     -15.413 -70.303 109.379  0.00 97.00      PROA   
ATOM    162  HB2 TRP P  10     -13.884 -69.929 108.522  0.00 97.00      PROA   
ATOM    163  CG  TRP P  10     -15.209 -68.281 108.725  0.00 97.00      PROA   
ATOM    164  CD1 TRP P  10     -15.072 -67.858 107.428  0.00 97.00      PROA   
ATOM    165  HD1 TRP P  10     -14.521 -68.395 106.667  0.00 97.00      PROA   
ATOM    166  NE1 TRP P  10     -15.797 -66.714 107.232  0.00 97.00      PROA   
ATOM    167  HE1 TRP P  10     -16.009 -66.318 106.365  0.00 97.00      PROA   
ATOM    168  CE2 TRP P  10     -16.403 -66.349 108.397  0.00 97.00      PROA   
ATOM    169  CD2 TRP P  10     -16.049 -67.305 109.377  0.00 97.00      PROA   
ATOM    170  CE3 TRP P  10     -16.541 -67.158 110.677  0.00 97.00      PROA   
ATOM    171  HE3 TRP P  10     -16.277 -67.846 111.465  0.00 97.00      PROA   
ATOM    172  CZ3 TRP P  10     -17.391 -66.086 110.964  0.00 97.00      PROA   
ATOM    173  HZ3 TRP P  10     -17.781 -65.969 111.966  0.00 97.00      PROA   
ATOM    174  CZ2 TRP P  10     -17.242 -65.280 108.682  0.00 97.00      PROA   
ATOM    175  HZ2 TRP P  10     -17.506 -64.556 107.926  0.00 97.00      PROA   
ATOM    176  CH2 TRP P  10     -17.738 -65.164 109.981  0.00 97.00      PROA   
ATOM    177  HH2 TRP P  10     -18.391 -64.341 110.236  0.00 97.00      PROA   
ATOM    178  C   TRP P  10     -13.151 -70.666 110.962  0.00 97.00      PROA   
ATOM    179  O   TRP P  10     -12.375 -71.198 110.171  0.00 97.00      PROA   
ATOM    180  N   VAL P  11     -13.415 -71.212 112.169  0.00 97.00      PROA   
ATOM    181  HN  VAL P  11     -14.002 -70.734 112.821  0.00 97.00      PROA   
ATOM    182  CA  VAL P  11     -12.768 -72.415 112.660  0.00 97.00      PROA   
ATOM    183  HA  VAL P  11     -11.745 -72.414 112.307  0.00 97.00      PROA   
ATOM    184  CB  VAL P  11     -12.737 -72.394 114.190  0.00 97.00      PROA   
ATOM    185  HB  VAL P  11     -13.770 -72.499 114.592  0.00 97.00      PROA   
ATOM    186  CG1 VAL P  11     -11.864 -73.541 114.724  0.00 97.00      PROA   
ATOM    187 HG11 VAL P  11     -10.841 -73.489 114.292  0.00 97.00      PROA   
ATOM    188 HG12 VAL P  11     -12.310 -74.521 114.466  0.00 97.00      PROA   
ATOM    189 HG13 VAL P  11     -11.780 -73.480 115.830  0.00 97.00      PROA   
ATOM    190  CG2 VAL P  11     -12.160 -71.042 114.681  0.00 97.00      PROA   
ATOM    191 HG21 VAL P  11     -12.835 -70.193 114.452  0.00 97.00      PROA   
ATOM    192 HG22 VAL P  11     -11.171 -70.849 114.216  0.00 97.00      PROA   
ATOM    193 HG23 VAL P  11     -12.021 -71.068 115.783  0.00 97.00      PROA   
ATOM    194  C   VAL P  11     -13.444 -73.672 112.090  0.00 97.00      PROA   
ATOM    195  O   VAL P  11     -12.879 -74.764 112.081  0.00 97.00      PROA   
ATOM    196  N   SER P  12     -14.663 -73.511 111.530  0.00 97.00      PROA   
ATOM    197  HN  SER P  12     -15.060 -72.600 111.523  0.00 97.00      PROA   
ATOM    198  CA  SER P  12     -15.438 -74.538 110.853  0.00 97.00      PROA   
ATOM    199  HA  SER P  12     -14.884 -75.466 110.827  0.00 97.00      PROA   
ATOM    200  CB  SER P  12     -16.793 -74.802 111.582  0.00 97.00      PROA   
ATOM    201  HB1 SER P  12     -17.264 -73.831 111.847  0.00 97.00      PROA   
ATOM    202  HB2 SER P  12     -16.582 -75.349 112.529  0.00 97.00      PROA   
ATOM    203  OG  SER P  12     -17.727 -75.564 110.820  0.00 97.00      PROA   
ATOM    204  HG1 SER P  12     -17.443 -76.481 110.865  0.00 97.00      PROA   
ATOM    205  C   SER P  12     -15.634 -74.068 109.419  0.00 97.00      PROA   
ATOM    206  O   SER P  12     -16.098 -72.953 109.187  0.00 97.00      PROA   
ATOM    207  N   VAL P  13     -15.245 -74.901 108.414  0.00 97.00      PROA   
ATOM    208  HN  VAL P  13     -14.851 -75.795 108.623  0.00 97.00      PROA   
ATOM    209  CA  VAL P  13     -15.159 -74.449 107.029  0.00 97.00      PROA   
ATOM    210  HA  VAL P  13     -15.917 -73.696 106.873  0.00 97.00      PROA   
ATOM    211  CB  VAL P  13     -13.780 -73.827 106.766  0.00 97.00      PROA   
ATOM    212  HB  VAL P  13     -13.568 -73.130 107.613  0.00 97.00      PROA   
ATOM    213  CG1 VAL P  13     -12.659 -74.891 106.751  0.00 97.00      PROA   
ATOM    214 HG11 VAL P  13     -12.780 -75.580 105.890  0.00 97.00      PROA   
ATOM    215 HG12 VAL P  13     -12.659 -75.483 107.688  0.00 97.00      PROA   
ATOM    216 HG13 VAL P  13     -11.670 -74.396 106.652  0.00 97.00      PROA   
ATOM    217  CG2 VAL P  13     -13.777 -72.979 105.480  0.00 97.00      PROA   
ATOM    218 HG21 VAL P  13     -14.610 -72.246 105.485  0.00 97.00      PROA   
ATOM    219 HG22 VAL P  13     -13.868 -73.623 104.582  0.00 97.00      PROA   
ATOM    220 HG23 VAL P  13     -12.820 -72.423 105.395  0.00 97.00      PROA   
ATOM    221  C   VAL P  13     -15.471 -75.586 106.058  0.00 97.00      PROA   
ATOM    222  O   VAL P  13     -15.375 -76.758 106.398  0.00 97.00      PROA   
ATOM    223  N   PHE P  14     -15.893 -75.279 104.804  0.00 97.00      PROA   
ATOM    224  HN  PHE P  14     -16.041 -74.332 104.524  0.00 97.00      PROA   
ATOM    225  CA  PHE P  14     -16.079 -76.284 103.767  0.00 97.00      PROA   
ATOM    226  HA  PHE P  14     -16.486 -77.170 104.232  0.00 97.00      PROA   
ATOM    227  CB  PHE P  14     -17.040 -75.828 102.635  0.00 97.00      PROA   
ATOM    228  HB1 PHE P  14     -17.077 -76.566 101.806  0.00 97.00      PROA   
ATOM    229  HB2 PHE P  14     -16.696 -74.856 102.218  0.00 97.00      PROA   
ATOM    230  CG  PHE P  14     -18.458 -75.693 103.117  0.00 97.00      PROA   
ATOM    231  CD1 PHE P  14     -19.136 -76.791 103.677  0.00 97.00      PROA   
ATOM    232  HD1 PHE P  14     -18.615 -77.724 103.826  0.00 97.00      PROA   
ATOM    233  CE1 PHE P  14     -20.492 -76.695 104.014  0.00 97.00      PROA   
ATOM    234  HE1 PHE P  14     -21.008 -77.546 104.434  0.00 97.00      PROA   
ATOM    235  CZ  PHE P  14     -21.181 -75.493 103.805  0.00 97.00      PROA   
ATOM    236  HZ  PHE P  14     -22.227 -75.418 104.060  0.00 97.00      PROA   
ATOM    237  CD2 PHE P  14     -19.163 -74.498 102.905  0.00 97.00      PROA   
ATOM    238  HD2 PHE P  14     -18.663 -73.660 102.444  0.00 97.00      PROA   
ATOM    239  CE2 PHE P  14     -20.511 -74.389 103.264  0.00 97.00      PROA   
ATOM    240  HE2 PHE P  14     -21.028 -73.454 103.115  0.00 97.00      PROA   
ATOM    241  C   PHE P  14     -14.789 -76.706 103.084  0.00 97.00      PROA   
ATOM    242  O   PHE P  14     -13.798 -75.982 103.065  0.00 97.00      PROA   
ATOM    243  N   GLN P  15     -14.809 -77.902 102.444  0.00 97.00      PROA   
ATOM    244  HN  GLN P  15     -15.540 -78.557 102.632  0.00 97.00      PROA   
ATOM    245  CA  GLN P  15     -13.871 -78.283 101.397  0.00 97.00      PROA   
ATOM    246  HA  GLN P  15     -12.885 -78.302 101.841  0.00 97.00      PROA   
ATOM    247  CB  GLN P  15     -14.194 -79.692 100.823  0.00 97.00      PROA   
ATOM    248  HB1 GLN P  15     -14.027 -80.435 101.638  0.00 97.00      PROA   
ATOM    249  HB2 GLN P  15     -13.462 -79.934 100.022  0.00 97.00      PROA   
ATOM    250  CG  GLN P  15     -15.657 -79.838 100.322  0.00 97.00      PROA   
ATOM    251  HG1 GLN P  15     -16.151 -78.845 100.286  0.00 97.00      PROA   
ATOM    252  HG2 GLN P  15     -16.239 -80.455 101.036  0.00 97.00      PROA   
ATOM    253  CD  GLN P  15     -15.743 -80.492  98.931  0.00 97.00      PROA   
ATOM    254  OE1 GLN P  15     -15.415 -81.670  98.751  0.00 97.00      PROA   
ATOM    255  NE2 GLN P  15     -16.203 -79.701  97.919  0.00 97.00      PROA   
ATOM    256 HE21 GLN P  15     -16.479 -78.759  98.107  0.00 97.00      PROA   
ATOM    257 HE22 GLN P  15     -16.205 -80.062  96.988  0.00 97.00      PROA   
ATOM    258  C   GLN P  15     -13.849 -77.289 100.233  0.00 97.00      PROA   
ATOM    259  O   GLN P  15     -14.872 -76.687  99.915  0.00 97.00      PROA   
ATOM    260  N   GLU P  16     -12.662 -77.081  99.606  0.00 97.00      PROA   
ATOM    261  HN  GLU P  16     -11.857 -77.577  99.932  0.00 97.00      PROA   
ATOM    262  CA  GLU P  16     -12.418 -76.222  98.450  0.00 97.00      PROA   
ATOM    263  HA  GLU P  16     -11.498 -76.595  98.023  0.00 97.00      PROA   
ATOM    264  CB  GLU P  16     -13.480 -76.330  97.303  0.00 97.00      PROA   
ATOM    265  HB1 GLU P  16     -14.443 -75.940  97.693  0.00 97.00      PROA   
ATOM    266  HB2 GLU P  16     -13.627 -77.404  97.051  0.00 97.00      PROA   
ATOM    267  CG  GLU P  16     -13.150 -75.559  96.000  0.00 97.00      PROA   
ATOM    268  HG1 GLU P  16     -12.376 -76.110  95.426  0.00 97.00      PROA   
ATOM    269  HG2 GLU P  16     -12.745 -74.553  96.230  0.00 97.00      PROA   
ATOM    270  CD  GLU P  16     -14.359 -75.331  95.083  0.00 97.00      PROA   
ATOM    271  OE1 GLU P  16     -15.495 -75.771  95.400  0.00 97.00      PROA   
ATOM    272  OE2 GLU P  16     -14.150 -74.663  94.035  0.00 97.00      PROA   
ATOM    273  C   GLU P  16     -12.115 -74.777  98.846  0.00 97.00      PROA   
ATOM    274  O   GLU P  16     -11.312 -74.108  98.199  0.00 97.00      PROA   
ATOM    275  N   GLU P  17     -12.718 -74.261  99.940  0.00 97.00      PROA   
ATOM    276  HN  GLU P  17     -13.386 -74.812 100.435  0.00 97.00      PROA   
ATOM    277  CA  GLU P  17     -12.514 -72.918 100.470  0.00 97.00      PROA   
ATOM    278  HA  GLU P  17     -12.774 -72.230  99.676  0.00 97.00      PROA   
ATOM    279  CB  GLU P  17     -13.506 -72.656 101.636  0.00 97.00      PROA   
ATOM    280  HB1 GLU P  17     -13.367 -73.491 102.362  0.00 97.00      PROA   
ATOM    281  HB2 GLU P  17     -14.541 -72.748 101.238  0.00 97.00      PROA   
ATOM    282  CG  GLU P  17     -13.369 -71.324 102.413  0.00 97.00      PROA   
ATOM    283  HG1 GLU P  17     -12.353 -71.203 102.837  0.00 97.00      PROA   
ATOM    284  HG2 GLU P  17     -14.083 -71.339 103.264  0.00 97.00      PROA   
ATOM    285  CD  GLU P  17     -13.706 -70.096 101.560  0.00 97.00      PROA   
ATOM    286  OE1 GLU P  17     -12.985 -69.825 100.567  0.00 97.00      PROA   
ATOM    287  OE2 GLU P  17     -14.692 -69.395 101.912  0.00 97.00      PROA   
ATOM    288  C   GLU P  17     -11.074 -72.589 100.870  0.00 97.00      PROA   
ATOM    289  O   GLU P  17     -10.322 -73.443 101.325  0.00 97.00      PROA   
ATOM    290  N   SER P  18     -10.649 -71.316 100.693  0.00 97.00      PROA   
ATOM    291  HN  SER P  18     -11.324 -70.623 100.433  0.00 97.00      PROA   
ATOM    292  CA  SER P  18      -9.290 -70.863 100.932  0.00 97.00      PROA   
ATOM    293  HA  SER P  18      -8.625 -71.711 100.852  0.00 97.00      PROA   
ATOM    294  CB  SER P  18      -8.834 -69.796  99.902  0.00 97.00      PROA   
ATOM    295  HB1 SER P  18      -9.461 -68.883 100.003  0.00 97.00      PROA   
ATOM    296  HB2 SER P  18      -8.986 -70.201  98.879  0.00 97.00      PROA   
ATOM    297  OG  SER P  18      -7.457 -69.449 100.059  0.00 97.00      PROA   
ATOM    298  HG1 SER P  18      -6.954 -70.250  99.889  0.00 97.00      PROA   
ATOM    299  C   SER P  18      -9.162 -70.281 102.324  0.00 97.00      PROA   
ATOM    300  O   SER P  18      -9.929 -69.413 102.731  0.00 97.00      PROA   
ATOM    301  N   VAL P  19      -8.156 -70.749 103.094  0.00 97.00      PROA   
ATOM    302  HN  VAL P  19      -7.520 -71.434 102.742  0.00 97.00      PROA   
ATOM    303  CA  VAL P  19      -7.972 -70.283 104.453  0.00 97.00      PROA   
ATOM    304  HA  VAL P  19      -8.343 -69.271 104.518  0.00 97.00      PROA   
ATOM    305  CB  VAL P  19      -8.774 -71.117 105.463  0.00 97.00      PROA   
ATOM    306  HB  VAL P  19      -9.855 -70.950 105.236  0.00 97.00      PROA   
ATOM    307  CG1 VAL P  19      -8.508 -72.628 105.297  0.00 97.00      PROA   
ATOM    308 HG11 VAL P  19      -7.444 -72.851 105.504  0.00 97.00      PROA   
ATOM    309 HG12 VAL P  19      -8.759 -72.980 104.277  0.00 97.00      PROA   
ATOM    310 HG13 VAL P  19      -9.126 -73.205 106.018  0.00 97.00      PROA   
ATOM    311  CG2 VAL P  19      -8.522 -70.665 106.916  0.00 97.00      PROA   
ATOM    312 HG21 VAL P  19      -8.737 -69.587 107.038  0.00 97.00      PROA   
ATOM    313 HG22 VAL P  19      -7.471 -70.862 107.213  0.00 97.00      PROA   
ATOM    314 HG23 VAL P  19      -9.185 -71.232 107.604  0.00 97.00      PROA   
ATOM    315  C   VAL P  19      -6.495 -70.172 104.764  0.00 97.00      PROA   
ATOM    316  O   VAL P  19      -5.729 -71.110 104.585  0.00 97.00      PROA   
ATOM    317  N   THR P  20      -6.036 -68.992 105.246  0.00 97.00      PROA   
ATOM    318  HN  THR P  20      -6.653 -68.221 105.379  0.00 97.00      PROA   
ATOM    319  CA  THR P  20      -4.642 -68.797 105.613  0.00 97.00      PROA   
ATOM    320  HA  THR P  20      -4.141 -69.750 105.569  0.00 97.00      PROA   
ATOM    321  CB  THR P  20      -3.865 -67.867 104.675  0.00 97.00      PROA   
ATOM    322  HB  THR P  20      -4.112 -68.179 103.634  0.00 97.00      PROA   
ATOM    323  OG1 THR P  20      -2.453 -68.015 104.798  0.00 97.00      PROA   
ATOM    324  HG1 THR P  20      -2.181 -67.633 105.638  0.00 97.00      PROA   
ATOM    325  CG2 THR P  20      -4.228 -66.383 104.818  0.00 97.00      PROA   
ATOM    326 HG21 THR P  20      -4.035 -66.018 105.847  0.00 97.00      PROA   
ATOM    327 HG22 THR P  20      -5.297 -66.225 104.571  0.00 97.00      PROA   
ATOM    328 HG23 THR P  20      -3.618 -65.772 104.118  0.00 97.00      PROA   
ATOM    329  C   THR P  20      -4.623 -68.379 107.061  0.00 97.00      PROA   
ATOM    330  O   THR P  20      -5.438 -67.580 107.508  0.00 97.00      PROA   
ATOM    331  N   LEU P  21      -3.708 -68.984 107.845  0.00 97.00      PROA   
ATOM    332  HN  LEU P  21      -3.070 -69.637 107.440  0.00 97.00      PROA   
ATOM    333  CA  LEU P  21      -3.683 -68.887 109.285  0.00 97.00      PROA   
ATOM    334  HA  LEU P  21      -4.479 -68.243 109.630  0.00 97.00      PROA   
ATOM    335  CB  LEU P  21      -3.828 -70.277 109.967  0.00 97.00      PROA   
ATOM    336  HB1 LEU P  21      -3.816 -70.114 111.067  0.00 97.00      PROA   
ATOM    337  HB2 LEU P  21      -2.963 -70.926 109.713  0.00 97.00      PROA   
ATOM    338  CG  LEU P  21      -5.122 -71.069 109.630  0.00 97.00      PROA   
ATOM    339  HG  LEU P  21      -5.951 -70.339 109.474  0.00 97.00      PROA   
ATOM    340  CD1 LEU P  21      -4.995 -71.953 108.371  0.00 97.00      PROA   
ATOM    341 HD11 LEU P  21      -4.179 -72.693 108.511  0.00 97.00      PROA   
ATOM    342 HD12 LEU P  21      -4.779 -71.356 107.465  0.00 97.00      PROA   
ATOM    343 HD13 LEU P  21      -5.939 -72.513 108.201  0.00 97.00      PROA   
ATOM    344  CD2 LEU P  21      -5.512 -71.973 110.816  0.00 97.00      PROA   
ATOM    345 HD21 LEU P  21      -5.667 -71.372 111.735  0.00 97.00      PROA   
ATOM    346 HD22 LEU P  21      -4.703 -72.709 111.008  0.00 97.00      PROA   
ATOM    347 HD23 LEU P  21      -6.446 -72.528 110.590  0.00 97.00      PROA   
ATOM    348  C   LEU P  21      -2.364 -68.269 109.688  0.00 97.00      PROA   
ATOM    349  O   LEU P  21      -1.309 -68.782 109.346  0.00 97.00      PROA   
ATOM    350  N   HSD P  22      -2.384 -67.139 110.428  0.00 97.00      PROA   
ATOM    351  HN  HSD P  22      -3.258 -66.754 110.722  0.00 97.00      PROA   
ATOM    352  CA  HSD P  22      -1.211 -66.335 110.714  0.00 97.00      PROA   
ATOM    353  HA  HSD P  22      -0.384 -66.666 110.101  0.00 97.00      PROA   
ATOM    354  CB  HSD P  22      -1.463 -64.836 110.416  0.00 97.00      PROA   
ATOM    355  HB1 HSD P  22      -0.597 -64.228 110.756  0.00 97.00      PROA   
ATOM    356  HB2 HSD P  22      -2.365 -64.481 110.962  0.00 97.00      PROA   
ATOM    357  ND1 HSD P  22      -2.823 -64.582 108.263  0.00 97.00      PROA   
ATOM    358  HD1 HSD P  22      -3.724 -64.778 108.654  0.00 97.00      PROA   
ATOM    359  CG  HSD P  22      -1.626 -64.567 108.949  0.00 97.00      PROA   
ATOM    360  CE1 HSD P  22      -2.546 -64.210 106.989  0.00 97.00      PROA   
ATOM    361  HE1 HSD P  22      -3.306 -64.121 106.217  0.00 97.00      PROA   
ATOM    362  NE2 HSD P  22      -1.267 -63.942 106.812  0.00 97.00      PROA   
ATOM    363  CD2 HSD P  22      -0.693 -64.149 108.053  0.00 97.00      PROA   
ATOM    364  HD2 HSD P  22       0.364 -63.962 108.201  0.00 97.00      PROA   
ATOM    365  C   HSD P  22      -0.793 -66.432 112.163  0.00 97.00      PROA   
ATOM    366  O   HSD P  22      -1.596 -66.233 113.065  0.00 97.00      PROA   
ATOM    367  N   CYS P  23       0.507 -66.706 112.418  0.00 97.00      PROA   
ATOM    368  HN  CYS P  23       1.125 -66.921 111.662  0.00 97.00      PROA   
ATOM    369  CA  CYS P  23       1.097 -66.706 113.743  0.00 97.00      PROA   
ATOM    370  HA  CYS P  23       0.320 -66.801 114.489  0.00 97.00      PROA   
ATOM    371  CB  CYS P  23       2.096 -67.868 113.925  0.00 97.00      PROA   
ATOM    372  HB1 CYS P  23       2.615 -67.762 114.897  0.00 97.00      PROA   
ATOM    373  HB2 CYS P  23       2.850 -67.852 113.108  0.00 97.00      PROA   
ATOM    374  SG  CYS P  23       1.233 -69.451 113.920  0.00 97.00      PROA   
ATOM    375  C   CYS P  23       1.833 -65.410 113.998  0.00 97.00      PROA   
ATOM    376  O   CYS P  23       2.950 -65.194 113.536  0.00 97.00      PROA   
ATOM    377  N   GLU P  24       1.210 -64.512 114.783  0.00 97.00      PROA   
ATOM    378  HN  GLU P  24       0.320 -64.712 115.186  0.00 97.00      PROA   
ATOM    379  CA  GLU P  24       1.702 -63.174 115.007  0.00 97.00      PROA   
ATOM    380  HA  GLU P  24       2.323 -62.872 114.175  0.00 97.00      PROA   
ATOM    381  CB  GLU P  24       0.518 -62.185 115.121  0.00 97.00      PROA   
ATOM    382  HB1 GLU P  24      -0.122 -62.350 114.222  0.00 97.00      PROA   
ATOM    383  HB2 GLU P  24       0.888 -61.137 115.075  0.00 97.00      PROA   
ATOM    384  CG  GLU P  24      -0.313 -62.373 116.408  0.00 97.00      PROA   
ATOM    385  HG1 GLU P  24       0.260 -62.050 117.303  0.00 97.00      PROA   
ATOM    386  HG2 GLU P  24      -0.592 -63.442 116.530  0.00 97.00      PROA   
ATOM    387  CD  GLU P  24      -1.590 -61.561 116.366  0.00 97.00      PROA   
ATOM    388  OE1 GLU P  24      -2.003 -61.071 117.454  0.00 97.00      PROA   
ATOM    389  OE2 GLU P  24      -2.187 -61.450 115.263  0.00 97.00      PROA   
ATOM    390  C   GLU P  24       2.523 -63.090 116.273  0.00 97.00      PROA   
ATOM    391  O   GLU P  24       2.469 -63.948 117.154  0.00 97.00      PROA   
ATOM    392  N   VAL P  25       3.294 -61.987 116.375  0.00 97.00      PROA   
ATOM    393  HN  VAL P  25       3.375 -61.357 115.607  0.00 97.00      PROA   
ATOM    394  CA  VAL P  25       3.841 -61.480 117.610  0.00 97.00      PROA   
ATOM    395  HA  VAL P  25       3.205 -61.780 118.430  0.00 97.00      PROA   
ATOM    396  CB  VAL P  25       5.300 -61.866 117.882  0.00 97.00      PROA   
ATOM    397  HB  VAL P  25       5.962 -61.452 117.086  0.00 97.00      PROA   
ATOM    398  CG1 VAL P  25       5.735 -61.301 119.249  0.00 97.00      PROA   
ATOM    399 HG11 VAL P  25       5.142 -61.770 120.063  0.00 97.00      PROA   
ATOM    400 HG12 VAL P  25       5.599 -60.203 119.301  0.00 97.00      PROA   
ATOM    401 HG13 VAL P  25       6.808 -61.526 119.421  0.00 97.00      PROA   
ATOM    402  CG2 VAL P  25       5.472 -63.401 117.876  0.00 97.00      PROA   
ATOM    403 HG21 VAL P  25       5.262 -63.823 116.872  0.00 97.00      PROA   
ATOM    404 HG22 VAL P  25       4.780 -63.869 118.609  0.00 97.00      PROA   
ATOM    405 HG23 VAL P  25       6.512 -63.674 118.155  0.00 97.00      PROA   
ATOM    406  C   VAL P  25       3.769 -59.982 117.355  0.00 97.00      PROA   
ATOM    407  O   VAL P  25       4.143 -59.607 116.245  0.00 97.00      PROA   
ATOM    408  N   PRO P  26       3.335 -59.074 118.240  0.00 97.00      PROA   
ATOM    409  CD  PRO P  26       2.383 -59.424 119.307  0.00 97.00      PROA   
ATOM    410  HD1 PRO P  26       2.946 -59.550 120.257  0.00 97.00      PROA   
ATOM    411  HD2 PRO P  26       1.796 -60.343 119.085  0.00 97.00      PROA   
ATOM    412  CA  PRO P  26       3.262 -57.641 117.914  0.00 97.00      PROA   
ATOM    413  HA  PRO P  26       2.779 -57.530 116.953  0.00 97.00      PROA   
ATOM    414  CB  PRO P  26       2.383 -57.063 119.038  0.00 97.00      PROA   
ATOM    415  HB1 PRO P  26       1.830 -56.161 118.705  0.00 97.00      PROA   
ATOM    416  HB2 PRO P  26       2.989 -56.811 119.937  0.00 97.00      PROA   
ATOM    417  CG  PRO P  26       1.447 -58.218 119.394  0.00 97.00      PROA   
ATOM    418  HG1 PRO P  26       0.977 -58.105 120.390  0.00 97.00      PROA   
ATOM    419  HG2 PRO P  26       0.654 -58.307 118.618  0.00 97.00      PROA   
ATOM    420  C   PRO P  26       4.596 -56.897 117.853  0.00 97.00      PROA   
ATOM    421  O   PRO P  26       4.645 -55.727 118.231  0.00 97.00      PROA   
ATOM    422  N   HSD P  27       5.672 -57.520 117.331  0.00 97.00      PROA   
ATOM    423  HN  HSD P  27       5.553 -58.434 116.950  0.00 97.00      PROA   
ATOM    424  CA  HSD P  27       6.958 -56.890 117.133  0.00 97.00      PROA   
ATOM    425  HA  HSD P  27       6.976 -55.912 117.594  0.00 97.00      PROA   
ATOM    426  CB  HSD P  27       8.148 -57.725 117.676  0.00 97.00      PROA   
ATOM    427  HB1 HSD P  27       9.107 -57.316 117.288  0.00 97.00      PROA   
ATOM    428  HB2 HSD P  27       8.066 -58.777 117.324  0.00 97.00      PROA   
ATOM    429  ND1 HSD P  27       7.713 -58.641 120.020  0.00 97.00      PROA   
ATOM    430  HD1 HSD P  27       7.108 -59.392 119.751  0.00 97.00      PROA   
ATOM    431  CG  HSD P  27       8.267 -57.701 119.177  0.00 97.00      PROA   
ATOM    432  CE1 HSD P  27       8.186 -58.384 121.265  0.00 97.00      PROA   
ATOM    433  HE1 HSD P  27       7.918 -58.977 122.140  0.00 97.00      PROA   
ATOM    434  NE2 HSD P  27       9.013 -57.359 121.280  0.00 97.00      PROA   
ATOM    435  CD2 HSD P  27       9.071 -56.935 119.965  0.00 97.00      PROA   
ATOM    436  HD2 HSD P  27       9.722 -56.112 119.698  0.00 97.00      PROA   
ATOM    437  C   HSD P  27       7.150 -56.722 115.649  0.00 97.00      PROA   
ATOM    438  O   HSD P  27       7.103 -57.691 114.898  0.00 97.00      PROA   
ATOM    439  N   LEU P  28       7.379 -55.474 115.185  0.00 97.00      PROA   
ATOM    440  HN  LEU P  28       7.307 -54.683 115.789  0.00 97.00      PROA   
ATOM    441  CA  LEU P  28       7.672 -55.177 113.794  0.00 97.00      PROA   
ATOM    442  HA  LEU P  28       6.842 -55.568 113.222  0.00 97.00      PROA   
ATOM    443  CB  LEU P  28       7.734 -53.648 113.532  0.00 97.00      PROA   
ATOM    444  HB1 LEU P  28       7.867 -53.471 112.443  0.00 97.00      PROA   
ATOM    445  HB2 LEU P  28       8.609 -53.210 114.059  0.00 97.00      PROA   
ATOM    446  CG  LEU P  28       6.478 -52.856 113.982  0.00 97.00      PROA   
ATOM    447  HG  LEU P  28       6.346 -52.985 115.082  0.00 97.00      PROA   
ATOM    448  CD1 LEU P  28       6.670 -51.349 113.724  0.00 97.00      PROA   
ATOM    449 HD11 LEU P  28       6.794 -51.161 112.637  0.00 97.00      PROA   
ATOM    450 HD12 LEU P  28       7.568 -50.972 114.256  0.00 97.00      PROA   
ATOM    451 HD13 LEU P  28       5.784 -50.783 114.080  0.00 97.00      PROA   
ATOM    452  CD2 LEU P  28       5.193 -53.352 113.294  0.00 97.00      PROA   
ATOM    453 HD21 LEU P  28       4.987 -54.412 113.552  0.00 97.00      PROA   
ATOM    454 HD22 LEU P  28       5.293 -53.267 112.191  0.00 97.00      PROA   
ATOM    455 HD23 LEU P  28       4.325 -52.740 113.617  0.00 97.00      PROA   
ATOM    456  C   LEU P  28       8.914 -55.874 113.224  0.00 97.00      PROA   
ATOM    457  O   LEU P  28       8.780 -56.433 112.136  0.00 97.00      PROA   
ATOM    458  N   PRO P  29      10.100 -55.972 113.837  0.00 97.00      PROA   
ATOM    459  CD  PRO P  29      10.564 -55.110 114.934  0.00 97.00      PROA   
ATOM    460  HD1 PRO P  29       9.858 -55.107 115.790  0.00 97.00      PROA   
ATOM    461  HD2 PRO P  29      10.701 -54.076 114.547  0.00 97.00      PROA   
ATOM    462  CA  PRO P  29      11.146 -56.895 113.389  0.00 97.00      PROA   
ATOM    463  HA  PRO P  29      11.218 -56.904 112.310  0.00 97.00      PROA   
ATOM    464  CB  PRO P  29      12.413 -56.300 114.035  0.00 97.00      PROA   
ATOM    465  HB1 PRO P  29      12.786 -55.475 113.385  0.00 97.00      PROA   
ATOM    466  HB2 PRO P  29      13.240 -57.021 114.176  0.00 97.00      PROA   
ATOM    467  CG  PRO P  29      11.913 -55.696 115.348  0.00 97.00      PROA   
ATOM    468  HG1 PRO P  29      11.759 -56.508 116.093  0.00 97.00      PROA   
ATOM    469  HG2 PRO P  29      12.604 -54.937 115.765  0.00 97.00      PROA   
ATOM    470  C   PRO P  29      10.889 -58.329 113.860  0.00 97.00      PROA   
ATOM    471  O   PRO P  29      11.848 -59.012 114.212  0.00 97.00      PROA   
ATOM    472  N   GLY P  30       9.625 -58.823 113.857  0.00 97.00      PROA   
ATOM    473  HN  GLY P  30       8.880 -58.241 113.537  0.00 97.00      PROA   
ATOM    474  CA  GLY P  30       9.232 -60.119 114.398  0.00 97.00      PROA   
ATOM    475  HA1 GLY P  30       8.158 -60.090 114.512  0.00 97.00      PROA   
ATOM    476  HA2 GLY P  30       9.741 -60.273 115.340  0.00 97.00      PROA   
ATOM    477  C   GLY P  30       9.549 -61.280 113.489  0.00 97.00      PROA   
ATOM    478  O   GLY P  30       8.649 -61.975 113.031  0.00 97.00      PROA   
ATOM    479  N   SER P  31      10.863 -61.496 113.250  0.00 97.00      PROA   
ATOM    480  HN  SER P  31      11.470 -60.828 113.680  0.00 97.00      PROA   
ATOM    481  CA  SER P  31      11.559 -62.442 112.377  0.00 97.00      PROA   
ATOM    482  HA  SER P  31      11.768 -61.886 111.476  0.00 97.00      PROA   
ATOM    483  CB  SER P  31      12.926 -62.857 113.002  0.00 97.00      PROA   
ATOM    484  HB1 SER P  31      12.735 -63.404 113.951  0.00 97.00      PROA   
ATOM    485  HB2 SER P  31      13.504 -61.940 113.251  0.00 97.00      PROA   
ATOM    486  OG  SER P  31      13.718 -63.693 112.155  0.00 97.00      PROA   
ATOM    487  HG1 SER P  31      14.375 -63.135 111.731  0.00 97.00      PROA   
ATOM    488  C   SER P  31      10.812 -63.692 111.942  0.00 97.00      PROA   
ATOM    489  O   SER P  31      10.170 -64.357 112.741  0.00 97.00      PROA   
ATOM    490  N   SER P  32      10.908 -64.043 110.639  0.00 97.00      PROA   
ATOM    491  HN  SER P  32      11.514 -63.541 110.027  0.00 97.00      PROA   
ATOM    492  CA  SER P  32      10.112 -65.061 109.981  0.00 97.00      PROA   
ATOM    493  HA  SER P  32       9.109 -65.004 110.380  0.00 97.00      PROA   
ATOM    494  CB  SER P  32      10.032 -64.771 108.459  0.00 97.00      PROA   
ATOM    495  HB1 SER P  32       9.482 -63.814 108.318  0.00 97.00      PROA   
ATOM    496  HB2 SER P  32       9.476 -65.560 107.909  0.00 97.00      PROA   
ATOM    497  OG  SER P  32      11.331 -64.607 107.893  0.00 97.00      PROA   
ATOM    498  HG1 SER P  32      11.740 -65.477 107.901  0.00 97.00      PROA   
ATOM    499  C   SER P  32      10.592 -66.489 110.201  0.00 97.00      PROA   
ATOM    500  O   SER P  32      10.839 -67.228 109.250  0.00 97.00      PROA   
ATOM    501  N   SER P  33      10.690 -66.919 111.476  0.00 97.00      PROA   
ATOM    502  HN  SER P  33      10.548 -66.268 112.218  0.00 97.00      PROA   
ATOM    503  CA  SER P  33      10.990 -68.286 111.858  0.00 97.00      PROA   
ATOM    504  HA  SER P  33      11.091 -68.902 110.975  0.00 97.00      PROA   
ATOM    505  CB  SER P  33      12.291 -68.383 112.702  0.00 97.00      PROA   
ATOM    506  HB1 SER P  33      12.184 -67.785 113.632  0.00 97.00      PROA   
ATOM    507  HB2 SER P  33      13.131 -67.949 112.116  0.00 97.00      PROA   
ATOM    508  OG  SER P  33      12.621 -69.728 113.051  0.00 97.00      PROA   
ATOM    509  HG1 SER P  33      13.052 -70.126 112.290  0.00 97.00      PROA   
ATOM    510  C   SER P  33       9.809 -68.797 112.656  0.00 97.00      PROA   
ATOM    511  O   SER P  33       9.309 -68.119 113.549  0.00 97.00      PROA   
ATOM    512  N   THR P  34       9.312 -70.013 112.323  0.00 97.00      PROA   
ATOM    513  HN  THR P  34       9.746 -70.570 111.620  0.00 97.00      PROA   
ATOM    514  CA  THR P  34       8.102 -70.551 112.921  0.00 97.00      PROA   
ATOM    515  HA  THR P  34       8.004 -70.177 113.931  0.00 97.00      PROA   
ATOM    516  CB  THR P  34       6.827 -70.258 112.125  0.00 97.00      PROA   
ATOM    517  HB  THR P  34       6.795 -70.841 111.176  0.00 97.00      PROA   
ATOM    518  OG1 THR P  34       6.787 -68.894 111.747  0.00 97.00      PROA   
ATOM    519  HG1 THR P  34       7.383 -68.831 110.998  0.00 97.00      PROA   
ATOM    520  CG2 THR P  34       5.565 -70.579 112.949  0.00 97.00      PROA   
ATOM    521 HG21 THR P  34       5.657 -70.182 113.981  0.00 97.00      PROA   
ATOM    522 HG22 THR P  34       5.402 -71.673 113.005  0.00 97.00      PROA   
ATOM    523 HG23 THR P  34       4.667 -70.133 112.472  0.00 97.00      PROA   
ATOM    524  C   THR P  34       8.235 -72.044 112.979  0.00 97.00      PROA   
ATOM    525  O   THR P  34       8.746 -72.671 112.056  0.00 97.00      PROA   
ATOM    526  N   GLN P  35       7.720 -72.657 114.065  0.00 97.00      PROA   
ATOM    527  HN  GLN P  35       7.443 -72.135 114.869  0.00 97.00      PROA   
ATOM    528  CA  GLN P  35       7.461 -74.075 114.109  0.00 97.00      PROA   
ATOM    529  HA  GLN P  35       7.824 -74.565 113.215  0.00 97.00      PROA   
ATOM    530  CB  GLN P  35       8.088 -74.731 115.364  0.00 97.00      PROA   
ATOM    531  HB1 GLN P  35       7.948 -75.832 115.303  0.00 97.00      PROA   
ATOM    532  HB2 GLN P  35       7.557 -74.367 116.272  0.00 97.00      PROA   
ATOM    533  CG  GLN P  35       9.588 -74.396 115.520  0.00 97.00      PROA   
ATOM    534  HG1 GLN P  35       9.727 -73.300 115.647  0.00 97.00      PROA   
ATOM    535  HG2 GLN P  35      10.149 -74.716 114.618  0.00 97.00      PROA   
ATOM    536  CD  GLN P  35      10.155 -75.056 116.776  0.00 97.00      PROA   
ATOM    537  OE1 GLN P  35       9.792 -74.675 117.888  0.00 97.00      PROA   
ATOM    538  NE2 GLN P  35      11.073 -76.044 116.613  0.00 97.00      PROA   
ATOM    539 HE21 GLN P  35      11.468 -76.458 117.431  0.00 97.00      PROA   
ATOM    540 HE22 GLN P  35      11.357 -76.312 115.694  0.00 97.00      PROA   
ATOM    541  C   GLN P  35       5.957 -74.201 114.166  0.00 97.00      PROA   
ATOM    542  O   GLN P  35       5.326 -73.630 115.044  0.00 97.00      PROA   
ATOM    543  N   TRP P  36       5.346 -74.941 113.214  0.00 97.00      PROA   
ATOM    544  HN  TRP P  36       5.880 -75.363 112.486  0.00 97.00      PROA   
ATOM    545  CA  TRP P  36       3.917 -75.204 113.172  0.00 97.00      PROA   
ATOM    546  HA  TRP P  36       3.400 -74.590 113.896  0.00 97.00      PROA   
ATOM    547  CB  TRP P  36       3.304 -74.966 111.767  0.00 97.00      PROA   
ATOM    548  HB1 TRP P  36       2.338 -75.506 111.675  0.00 97.00      PROA   
ATOM    549  HB2 TRP P  36       3.995 -75.400 111.010  0.00 97.00      PROA   
ATOM    550  CG  TRP P  36       3.028 -73.541 111.407  0.00 97.00      PROA   
ATOM    551  CD1 TRP P  36       3.865 -72.683 110.748  0.00 97.00      PROA   
ATOM    552  HD1 TRP P  36       4.901 -72.880 110.545  0.00 97.00      PROA   
ATOM    553  NE1 TRP P  36       3.202 -71.527 110.444  0.00 97.00      PROA   
ATOM    554  HE1 TRP P  36       3.572 -70.782 109.928  0.00 97.00      PROA   
ATOM    555  CE2 TRP P  36       1.928 -71.594 110.917  0.00 97.00      PROA   
ATOM    556  CD2 TRP P  36       1.775 -72.851 111.547  0.00 97.00      PROA   
ATOM    557  CE3 TRP P  36       0.550 -73.185 112.127  0.00 97.00      PROA   
ATOM    558  HE3 TRP P  36       0.404 -74.131 112.627  0.00 97.00      PROA   
ATOM    559  CZ3 TRP P  36      -0.494 -72.258 112.069  0.00 97.00      PROA   
ATOM    560  HZ3 TRP P  36      -1.443 -72.486 112.533  0.00 97.00      PROA   
ATOM    561  CZ2 TRP P  36       0.887 -70.682 110.842  0.00 97.00      PROA   
ATOM    562  HZ2 TRP P  36       1.008 -69.725 110.359  0.00 97.00      PROA   
ATOM    563  CH2 TRP P  36      -0.330 -71.033 111.429  0.00 97.00      PROA   
ATOM    564  HH2 TRP P  36      -1.149 -70.330 111.417  0.00 97.00      PROA   
ATOM    565  C   TRP P  36       3.682 -76.646 113.549  0.00 97.00      PROA   
ATOM    566  O   TRP P  36       4.522 -77.498 113.294  0.00 97.00      PROA   
ATOM    567  N   PHE P  37       2.528 -76.949 114.188  0.00 97.00      PROA   
ATOM    568  HN  PHE P  37       1.891 -76.225 114.446  0.00 97.00      PROA   
ATOM    569  CA  PHE P  37       2.203 -78.278 114.661  0.00 97.00      PROA   
ATOM    570  HA  PHE P  37       2.828 -78.999 114.157  0.00 97.00      PROA   
ATOM    571  CB  PHE P  37       2.358 -78.437 116.204  0.00 97.00      PROA   
ATOM    572  HB1 PHE P  37       2.212 -79.498 116.498  0.00 97.00      PROA   
ATOM    573  HB2 PHE P  37       1.603 -77.818 116.734  0.00 97.00      PROA   
ATOM    574  CG  PHE P  37       3.724 -77.991 116.675  0.00 97.00      PROA   
ATOM    575  CD1 PHE P  37       4.761 -78.924 116.844  0.00 97.00      PROA   
ATOM    576  HD1 PHE P  37       4.582 -79.967 116.628  0.00 97.00      PROA   
ATOM    577  CE1 PHE P  37       6.029 -78.515 117.277  0.00 97.00      PROA   
ATOM    578  HE1 PHE P  37       6.819 -79.243 117.394  0.00 97.00      PROA   
ATOM    579  CZ  PHE P  37       6.276 -77.163 117.545  0.00 97.00      PROA   
ATOM    580  HZ  PHE P  37       7.258 -76.843 117.862  0.00 97.00      PROA   
ATOM    581  CD2 PHE P  37       3.978 -76.640 116.981  0.00 97.00      PROA   
ATOM    582  HD2 PHE P  37       3.193 -75.910 116.858  0.00 97.00      PROA   
ATOM    583  CE2 PHE P  37       5.248 -76.225 117.393  0.00 97.00      PROA   
ATOM    584  HE2 PHE P  37       5.437 -75.179 117.576  0.00 97.00      PROA   
ATOM    585  C   PHE P  37       0.759 -78.579 114.310  0.00 97.00      PROA   
ATOM    586  O   PHE P  37      -0.120 -77.742 114.497  0.00 97.00      PROA   
ATOM    587  N   LEU P  38       0.488 -79.808 113.805  0.00 97.00      PROA   
ATOM    588  HN  LEU P  38       1.236 -80.437 113.597  0.00 97.00      PROA   
ATOM    589  CA  LEU P  38      -0.842 -80.344 113.595  0.00 97.00      PROA   
ATOM    590  HA  LEU P  38      -1.586 -79.605 113.843  0.00 97.00      PROA   
ATOM    591  CB  LEU P  38      -1.086 -80.870 112.156  0.00 97.00      PROA   
ATOM    592  HB1 LEU P  38      -2.106 -81.307 112.078  0.00 97.00      PROA   
ATOM    593  HB2 LEU P  38      -0.348 -81.671 111.920  0.00 97.00      PROA   
ATOM    594  CG  LEU P  38      -0.956 -79.794 111.062  0.00 97.00      PROA   
ATOM    595  HG  LEU P  38       0.075 -79.386 111.129  0.00 97.00      PROA   
ATOM    596  CD1 LEU P  38      -1.133 -80.394 109.655  0.00 97.00      PROA   
ATOM    597 HD11 LEU P  38      -2.153 -80.821 109.549  0.00 97.00      PROA   
ATOM    598 HD12 LEU P  38      -0.389 -81.198 109.474  0.00 97.00      PROA   
ATOM    599 HD13 LEU P  38      -1.003 -79.607 108.883  0.00 97.00      PROA   
ATOM    600  CD2 LEU P  38      -1.946 -78.638 111.266  0.00 97.00      PROA   
ATOM    601 HD21 LEU P  38      -1.787 -78.131 112.239  0.00 97.00      PROA   
ATOM    602 HD22 LEU P  38      -2.989 -79.016 111.226  0.00 97.00      PROA   
ATOM    603 HD23 LEU P  38      -1.813 -77.891 110.457  0.00 97.00      PROA   
ATOM    604  C   LEU P  38      -0.997 -81.517 114.523  0.00 97.00      PROA   
ATOM    605  O   LEU P  38      -0.316 -82.526 114.364  0.00 97.00      PROA   
ATOM    606  N   ASN P  39      -1.900 -81.421 115.529  0.00 97.00      PROA   
ATOM    607  HN  ASN P  39      -2.474 -80.606 115.606  0.00 97.00      PROA   
ATOM    608  CA  ASN P  39      -2.168 -82.497 116.480  0.00 97.00      PROA   
ATOM    609  HA  ASN P  39      -2.839 -82.092 117.223  0.00 97.00      PROA   
ATOM    610  CB  ASN P  39      -2.856 -83.723 115.805  0.00 97.00      PROA   
ATOM    611  HB1 ASN P  39      -3.192 -84.447 116.576  0.00 97.00      PROA   
ATOM    612  HB2 ASN P  39      -2.137 -84.231 115.127  0.00 97.00      PROA   
ATOM    613  CG  ASN P  39      -4.088 -83.276 115.008  0.00 97.00      PROA   
ATOM    614  OD1 ASN P  39      -4.812 -82.366 115.413  0.00 97.00      PROA   
ATOM    615  ND2 ASN P  39      -4.315 -83.903 113.821  0.00 97.00      PROA   
ATOM    616 HD21 ASN P  39      -5.076 -83.587 113.257  0.00 97.00      PROA   
ATOM    617 HD22 ASN P  39      -3.699 -84.624 113.510  0.00 97.00      PROA   
ATOM    618  C   ASN P  39      -0.909 -82.951 117.219  0.00 97.00      PROA   
ATOM    619  O   ASN P  39      -0.672 -84.142 117.415  0.00 97.00      PROA   
ATOM    620  N   GLY P  40      -0.048 -81.984 117.615  0.00 97.00      PROA   
ATOM    621  HN  GLY P  40      -0.304 -81.030 117.480  0.00 97.00      PROA   
ATOM    622  CA  GLY P  40       1.261 -82.244 118.202  0.00 97.00      PROA   
ATOM    623  HA1 GLY P  40       1.194 -83.121 118.833  0.00 97.00      PROA   
ATOM    624  HA2 GLY P  40       1.533 -81.364 118.765  0.00 97.00      PROA   
ATOM    625  C   GLY P  40       2.377 -82.488 117.206  0.00 97.00      PROA   
ATOM    626  O   GLY P  40       3.544 -82.286 117.535  0.00 97.00      PROA   
ATOM    627  N   THR P  41       2.073 -82.929 115.963  0.00 97.00      PROA   
ATOM    628  HN  THR P  41       1.118 -83.037 115.692  0.00 97.00      PROA   
ATOM    629  CA  THR P  41       3.080 -83.303 114.974  0.00 97.00      PROA   
ATOM    630  HA  THR P  41       3.922 -83.738 115.495  0.00 97.00      PROA   
ATOM    631  CB  THR P  41       2.578 -84.338 113.972  0.00 97.00      PROA   
ATOM    632  HB  THR P  41       1.678 -83.955 113.439  0.00 97.00      PROA   
ATOM    633  OG1 THR P  41       2.223 -85.534 114.654  0.00 97.00      PROA   
ATOM    634  HG1 THR P  41       1.564 -85.291 115.306  0.00 97.00      PROA   
ATOM    635  CG2 THR P  41       3.656 -84.716 112.934  0.00 97.00      PROA   
ATOM    636 HG21 THR P  41       4.575 -85.073 113.447  0.00 97.00      PROA   
ATOM    637 HG22 THR P  41       3.917 -83.861 112.279  0.00 97.00      PROA   
ATOM    638 HG23 THR P  41       3.279 -85.537 112.287  0.00 97.00      PROA   
ATOM    639  C   THR P  41       3.575 -82.088 114.221  0.00 97.00      PROA   
ATOM    640  O   THR P  41       2.801 -81.375 113.595  0.00 97.00      PROA   
ATOM    641  N   ALA P  42       4.900 -81.822 114.258  0.00 97.00      PROA   
ATOM    642  HN  ALA P  42       5.518 -82.405 114.779  0.00 97.00      PROA   
ATOM    643  CA  ALA P  42       5.520 -80.696 113.587  0.00 97.00      PROA   
ATOM    644  HA  ALA P  42       5.009 -79.812 113.937  0.00 97.00      PROA   
ATOM    645  CB  ALA P  42       6.997 -80.573 114.005  0.00 97.00      PROA   
ATOM    646  HB1 ALA P  42       7.572 -81.465 113.673  0.00 97.00      PROA   
ATOM    647  HB2 ALA P  42       7.072 -80.507 115.113  0.00 97.00      PROA   
ATOM    648  HB3 ALA P  42       7.461 -79.663 113.572  0.00 97.00      PROA   
ATOM    649  C   ALA P  42       5.433 -80.710 112.061  0.00 97.00      PROA   
ATOM    650  O   ALA P  42       5.719 -81.711 111.406  0.00 97.00      PROA   
ATOM    651  N   ILE P  43       5.065 -79.554 111.458  0.00 97.00      PROA   
ATOM    652  HN  ILE P  43       4.824 -78.763 112.019  0.00 97.00      PROA   
ATOM    653  CA  ILE P  43       5.072 -79.337 110.021  0.00 97.00      PROA   
ATOM    654  HA  ILE P  43       4.985 -80.298 109.534  0.00 97.00      PROA   
ATOM    655  CB  ILE P  43       3.953 -78.419 109.492  0.00 97.00      PROA   
ATOM    656  HB  ILE P  43       4.270 -77.351 109.553  0.00 97.00      PROA   
ATOM    657  CG2 ILE P  43       3.671 -78.772 108.010  0.00 97.00      PROA   
ATOM    658 HG21 ILE P  43       3.327 -79.825 107.926  0.00 97.00      PROA   
ATOM    659 HG22 ILE P  43       4.564 -78.637 107.370  0.00 97.00      PROA   
ATOM    660 HG23 ILE P  43       2.877 -78.122 107.593  0.00 97.00      PROA   
ATOM    661  CG1 ILE P  43       2.650 -78.513 110.327  0.00 97.00      PROA   
ATOM    662 HG11 ILE P  43       2.861 -78.260 111.386  0.00 97.00      PROA   
ATOM    663 HG12 ILE P  43       2.268 -79.557 110.299  0.00 97.00      PROA   
ATOM    664  CD  ILE P  43       1.560 -77.550 109.832  0.00 97.00      PROA   
ATOM    665  HD1 ILE P  43       1.994 -76.561 109.573  0.00 97.00      PROA   
ATOM    666  HD2 ILE P  43       0.791 -77.390 110.616  0.00 97.00      PROA   
ATOM    667  HD3 ILE P  43       1.052 -77.961 108.935  0.00 97.00      PROA   
ATOM    668  C   ILE P  43       6.424 -78.728 109.683  0.00 97.00      PROA   
ATOM    669  O   ILE P  43       7.064 -78.095 110.520  0.00 97.00      PROA   
ATOM    670  N   GLN P  44       6.892 -78.884 108.425  0.00 97.00      PROA   
ATOM    671  HN  GLN P  44       6.397 -79.441 107.762  0.00 97.00      PROA   
ATOM    672  CA  GLN P  44       8.144 -78.313 107.964  0.00 97.00      PROA   
ATOM    673  HA  GLN P  44       8.864 -78.336 108.771  0.00 97.00      PROA   
ATOM    674  CB  GLN P  44       8.694 -79.140 106.772  0.00 97.00      PROA   
ATOM    675  HB1 GLN P  44       9.682 -78.720 106.479  0.00 97.00      PROA   
ATOM    676  HB2 GLN P  44       8.011 -79.035 105.899  0.00 97.00      PROA   
ATOM    677  CG  GLN P  44       8.885 -80.656 107.050  0.00 97.00      PROA   
ATOM    678  HG1 GLN P  44       9.422 -81.111 106.190  0.00 97.00      PROA   
ATOM    679  HG2 GLN P  44       7.902 -81.165 107.138  0.00 97.00      PROA   
ATOM    680  CD  GLN P  44       9.728 -80.931 108.304  0.00 97.00      PROA   
ATOM    681  OE1 GLN P  44      10.962 -80.907 108.244  0.00 97.00      PROA   
ATOM    682  NE2 GLN P  44       9.069 -81.223 109.460  0.00 97.00      PROA   
ATOM    683 HE21 GLN P  44       9.622 -81.397 110.272  0.00 97.00      PROA   
ATOM    684 HE22 GLN P  44       8.071 -81.217 109.498  0.00 97.00      PROA   
ATOM    685  C   GLN P  44       7.966 -76.851 107.548  0.00 97.00      PROA   
ATOM    686  O   GLN P  44       8.938 -76.147 107.275  0.00 97.00      PROA   
ATOM    687  N   THR P  45       6.706 -76.351 107.521  0.00 97.00      PROA   
ATOM    688  HN  THR P  45       5.941 -76.959 107.719  0.00 97.00      PROA   
ATOM    689  CA  THR P  45       6.339 -74.970 107.231  0.00 97.00      PROA   
ATOM    690  HA  THR P  45       6.694 -74.744 106.236  0.00 97.00      PROA   
ATOM    691  CB  THR P  45       4.824 -74.765 107.272  0.00 97.00      PROA   
ATOM    692  HB  THR P  45       4.430 -74.959 108.298  0.00 97.00      PROA   
ATOM    693  OG1 THR P  45       4.189 -75.671 106.382  0.00 97.00      PROA   
ATOM    694  HG1 THR P  45       3.251 -75.465 106.425  0.00 97.00      PROA   
ATOM    695  CG2 THR P  45       4.435 -73.344 106.824  0.00 97.00      PROA   
ATOM    696 HG21 THR P  45       4.820 -73.156 105.799  0.00 97.00      PROA   
ATOM    697 HG22 THR P  45       4.831 -72.570 107.511  0.00 97.00      PROA   
ATOM    698 HG23 THR P  45       3.331 -73.231 106.800  0.00 97.00      PROA   
ATOM    699  C   THR P  45       6.968 -73.988 108.205  0.00 97.00      PROA   
ATOM    700  O   THR P  45       6.583 -73.938 109.367  0.00 97.00      PROA   
ATOM    701  N   SER P  46       7.955 -73.176 107.757  0.00 97.00      PROA   
ATOM    702  HN  SER P  46       8.348 -73.317 106.851  0.00 97.00      PROA   
ATOM    703  CA  SER P  46       8.625 -72.224 108.634  0.00 97.00      PROA   
ATOM    704  HA  SER P  46       8.462 -72.502 109.664  0.00 97.00      PROA   
ATOM    705  CB  SER P  46      10.153 -72.225 108.392  0.00 97.00      PROA   
ATOM    706  HB1 SER P  46      10.647 -71.449 109.017  0.00 97.00      PROA   
ATOM    707  HB2 SER P  46      10.378 -72.012 107.324  0.00 97.00      PROA   
ATOM    708  OG  SER P  46      10.721 -73.480 108.761  0.00 97.00      PROA   
ATOM    709  HG1 SER P  46      10.217 -74.173 108.325  0.00 97.00      PROA   
ATOM    710  C   SER P  46       8.124 -70.796 108.481  0.00 97.00      PROA   
ATOM    711  O   SER P  46       8.467 -69.924 109.279  0.00 97.00      PROA   
ATOM    712  N   THR P  47       7.264 -70.520 107.474  0.00 97.00      PROA   
ATOM    713  HN  THR P  47       6.987 -71.251 106.858  0.00 97.00      PROA   
ATOM    714  CA  THR P  47       6.621 -69.221 107.284  0.00 97.00      PROA   
ATOM    715  HA  THR P  47       7.426 -68.506 107.308  0.00 97.00      PROA   
ATOM    716  CB  THR P  47       5.973 -69.032 105.899  0.00 97.00      PROA   
ATOM    717  HB  THR P  47       6.778 -68.923 105.138  0.00 97.00      PROA   
ATOM    718  OG1 THR P  47       5.126 -67.887 105.810  0.00 97.00      PROA   
ATOM    719  HG1 THR P  47       4.625 -67.994 104.998  0.00 97.00      PROA   
ATOM    720  CG2 THR P  47       5.120 -70.256 105.535  0.00 97.00      PROA   
ATOM    721 HG21 THR P  47       4.397 -70.475 106.348  0.00 97.00      PROA   
ATOM    722 HG22 THR P  47       5.755 -71.148 105.367  0.00 97.00      PROA   
ATOM    723 HG23 THR P  47       4.544 -70.070 104.603  0.00 97.00      PROA   
ATOM    724  C   THR P  47       5.649 -68.888 108.422  0.00 97.00      PROA   
ATOM    725  O   THR P  47       4.989 -69.802 108.911  0.00 97.00      PROA   
ATOM    726  N   PRO P  48       5.474 -67.634 108.861  0.00 97.00      PROA   
ATOM    727  CD  PRO P  48       6.508 -66.595 108.765  0.00 97.00      PROA   
ATOM    728  HD1 PRO P  48       6.317 -65.992 107.850  0.00 97.00      PROA   
ATOM    729  HD2 PRO P  48       7.538 -67.016 108.740  0.00 97.00      PROA   
ATOM    730  CA  PRO P  48       4.474 -67.302 109.872  0.00 97.00      PROA   
ATOM    731  HA  PRO P  48       4.578 -67.993 110.697  0.00 97.00      PROA   
ATOM    732  CB  PRO P  48       4.815 -65.851 110.259  0.00 97.00      PROA   
ATOM    733  HB1 PRO P  48       4.529 -65.623 111.304  0.00 97.00      PROA   
ATOM    734  HB2 PRO P  48       4.316 -65.123 109.579  0.00 97.00      PROA   
ATOM    735  CG  PRO P  48       6.323 -65.754 110.027  0.00 97.00      PROA   
ATOM    736  HG1 PRO P  48       6.677 -64.710 109.912  0.00 97.00      PROA   
ATOM    737  HG2 PRO P  48       6.860 -66.238 110.873  0.00 97.00      PROA   
ATOM    738  C   PRO P  48       3.037 -67.359 109.390  0.00 97.00      PROA   
ATOM    739  O   PRO P  48       2.165 -67.087 110.204  0.00 97.00      PROA   
ATOM    740  N   THR P  49       2.749 -67.714 108.115  0.00 97.00      PROA   
ATOM    741  HN  THR P  49       3.482 -67.897 107.465  0.00 97.00      PROA   
ATOM    742  CA  THR P  49       1.383 -67.916 107.656  0.00 97.00      PROA   
ATOM    743  HA  THR P  49       0.745 -67.948 108.524  0.00 97.00      PROA   
ATOM    744  CB  THR P  49       0.834 -66.800 106.763  0.00 97.00      PROA   
ATOM    745  HB  THR P  49       1.142 -65.835 107.221  0.00 97.00      PROA   
ATOM    746  OG1 THR P  49      -0.588 -66.816 106.732  0.00 97.00      PROA   
ATOM    747  HG1 THR P  49      -0.846 -65.903 106.563  0.00 97.00      PROA   
ATOM    748  CG2 THR P  49       1.349 -66.827 105.312  0.00 97.00      PROA   
ATOM    749 HG21 THR P  49       0.974 -67.723 104.774  0.00 97.00      PROA   
ATOM    750 HG22 THR P  49       2.457 -66.826 105.295  0.00 97.00      PROA   
ATOM    751 HG23 THR P  49       0.984 -65.929 104.768  0.00 97.00      PROA   
ATOM    752  C   THR P  49       1.290 -69.275 107.004  0.00 97.00      PROA   
ATOM    753  O   THR P  49       2.082 -69.637 106.139  0.00 97.00      PROA   
ATOM    754  N   TYR P  50       0.293 -70.079 107.427  0.00 97.00      PROA   
ATOM    755  HN  TYR P  50      -0.322 -69.769 108.152  0.00 97.00      PROA   
ATOM    756  CA  TYR P  50       0.027 -71.383 106.869  0.00 97.00      PROA   
ATOM    757  HA  TYR P  50       0.893 -71.734 106.325  0.00 97.00      PROA   
ATOM    758  CB  TYR P  50      -0.334 -72.411 107.977  0.00 97.00      PROA   
ATOM    759  HB1 TYR P  50      -1.282 -72.142 108.490  0.00 97.00      PROA   
ATOM    760  HB2 TYR P  50       0.472 -72.407 108.741  0.00 97.00      PROA   
ATOM    761  CG  TYR P  50      -0.441 -73.812 107.431  0.00 97.00      PROA   
ATOM    762  CD1 TYR P  50      -1.671 -74.330 106.988  0.00 97.00      PROA   
ATOM    763  HD1 TYR P  50      -2.557 -73.714 107.022  0.00 97.00      PROA   
ATOM    764  CE1 TYR P  50      -1.762 -75.649 106.524  0.00 97.00      PROA   
ATOM    765  HE1 TYR P  50      -2.715 -76.051 106.212  0.00 97.00      PROA   
ATOM    766  CZ  TYR P  50      -0.621 -76.455 106.480  0.00 97.00      PROA   
ATOM    767  OH  TYR P  50      -0.711 -77.785 106.020  0.00 97.00      PROA   
ATOM    768  HH  TYR P  50      -1.633 -77.963 105.817  0.00 97.00      PROA   
ATOM    769  CD2 TYR P  50       0.693 -74.642 107.406  0.00 97.00      PROA   
ATOM    770  HD2 TYR P  50       1.633 -74.265 107.781  0.00 97.00      PROA   
ATOM    771  CE2 TYR P  50       0.608 -75.949 106.914  0.00 97.00      PROA   
ATOM    772  HE2 TYR P  50       1.480 -76.583 106.890  0.00 97.00      PROA   
ATOM    773  C   TYR P  50      -1.119 -71.197 105.903  0.00 97.00      PROA   
ATOM    774  O   TYR P  50      -2.239 -70.913 106.311  0.00 97.00      PROA   
ATOM    775  N   HSD P  51      -0.851 -71.343 104.587  0.00 97.00      PROA   
ATOM    776  HN  HSD P  51       0.058 -71.613 104.282  0.00 97.00      PROA   
ATOM    777  CA  HSD P  51      -1.796 -70.998 103.545  0.00 97.00      PROA   
ATOM    778  HA  HSD P  51      -2.615 -70.428 103.959  0.00 97.00      PROA   
ATOM    779  CB  HSD P  51      -1.121 -70.129 102.449  0.00 97.00      PROA   
ATOM    780  HB1 HSD P  51      -0.216 -70.649 102.065  0.00 97.00      PROA   
ATOM    781  HB2 HSD P  51      -0.776 -69.190 102.936  0.00 97.00      PROA   
ATOM    782  ND1 HSD P  51      -2.268 -70.584 100.210  0.00 97.00      PROA   
ATOM    783  HD1 HSD P  51      -2.049 -71.560 100.155  0.00 97.00      PROA   
ATOM    784  CG  HSD P  51      -1.993 -69.751 101.276  0.00 97.00      PROA   
ATOM    785  CE1 HSD P  51      -2.948 -69.850  99.297  0.00 97.00      PROA   
ATOM    786  HE1 HSD P  51      -3.301 -70.267  98.355  0.00 97.00      PROA   
ATOM    787  NE2 HSD P  51      -3.119 -68.604  99.691  0.00 97.00      PROA   
ATOM    788  CD2 HSD P  51      -2.512 -68.540 100.934  0.00 97.00      PROA   
ATOM    789  HD2 HSD P  51      -2.486 -67.602 101.475  0.00 97.00      PROA   
ATOM    790  C   HSD P  51      -2.379 -72.236 102.916  0.00 97.00      PROA   
ATOM    791  O   HSD P  51      -1.711 -72.952 102.172  0.00 97.00      PROA   
ATOM    792  N   ILE P  52      -3.683 -72.484 103.164  0.00 97.00      PROA   
ATOM    793  HN  ILE P  52      -4.214 -71.922 103.799  0.00 97.00      PROA   
ATOM    794  CA  ILE P  52      -4.435 -73.533 102.518  0.00 97.00      PROA   
ATOM    795  HA  ILE P  52      -3.765 -74.308 102.171  0.00 97.00      PROA   
ATOM    796  CB  ILE P  52      -5.445 -74.179 103.459  0.00 97.00      PROA   
ATOM    797  HB  ILE P  52      -6.085 -73.385 103.894  0.00 97.00      PROA   
ATOM    798  CG2 ILE P  52      -6.364 -75.160 102.707  0.00 97.00      PROA   
ATOM    799 HG21 ILE P  52      -5.770 -75.956 102.211  0.00 97.00      PROA   
ATOM    800 HG22 ILE P  52      -6.998 -74.648 101.955  0.00 97.00      PROA   
ATOM    801 HG23 ILE P  52      -7.044 -75.653 103.433  0.00 97.00      PROA   
ATOM    802  CG1 ILE P  52      -4.721 -74.894 104.626  0.00 97.00      PROA   
ATOM    803 HG11 ILE P  52      -3.826 -74.318 104.940  0.00 97.00      PROA   
ATOM    804 HG12 ILE P  52      -4.366 -75.883 104.260  0.00 97.00      PROA   
ATOM    805  CD  ILE P  52      -5.602 -75.104 105.862  0.00 97.00      PROA   
ATOM    806  HD1 ILE P  52      -6.513 -75.681 105.601  0.00 97.00      PROA   
ATOM    807  HD2 ILE P  52      -5.904 -74.132 106.304  0.00 97.00      PROA   
ATOM    808  HD3 ILE P  52      -5.045 -75.677 106.629  0.00 97.00      PROA   
ATOM    809  C   ILE P  52      -5.113 -72.900 101.325  0.00 97.00      PROA   
ATOM    810  O   ILE P  52      -6.049 -72.115 101.457  0.00 97.00      PROA   
ATOM    811  N   THR P  53      -4.622 -73.222 100.107  0.00 97.00      PROA   
ATOM    812  HN  THR P  53      -3.810 -73.798 100.040  0.00 97.00      PROA   
ATOM    813  CA  THR P  53      -5.138 -72.698  98.850  0.00 97.00      PROA   
ATOM    814  HA  THR P  53      -5.083 -71.620  98.910  0.00 97.00      PROA   
ATOM    815  CB  THR P  53      -4.319 -73.162  97.650  0.00 97.00      PROA   
ATOM    816  HB  THR P  53      -4.442 -74.259  97.494  0.00 97.00      PROA   
ATOM    817  OG1 THR P  53      -2.941 -72.904  97.878  0.00 97.00      PROA   
ATOM    818  HG1 THR P  53      -2.494 -73.163  97.069  0.00 97.00      PROA   
ATOM    819  CG2 THR P  53      -4.723 -72.405  96.369  0.00 97.00      PROA   
ATOM    820 HG21 THR P  53      -4.623 -71.310  96.524  0.00 97.00      PROA   
ATOM    821 HG22 THR P  53      -5.770 -72.628  96.081  0.00 97.00      PROA   
ATOM    822 HG23 THR P  53      -4.067 -72.702  95.522  0.00 97.00      PROA   
ATOM    823  C   THR P  53      -6.590 -73.061  98.625  0.00 97.00      PROA   
ATOM    824  O   THR P  53      -7.384 -72.223  98.200  0.00 97.00      PROA   
ATOM    825  N   SER P  54      -6.965 -74.322  98.932  0.00 97.00      PROA   
ATOM    826  HN  SER P  54      -6.317 -74.962  99.336  0.00 97.00      PROA   
ATOM    827  CA  SER P  54      -8.298 -74.827  98.697  0.00 97.00      PROA   
ATOM    828  HA  SER P  54      -9.012 -74.079  99.014  0.00 97.00      PROA   
ATOM    829  CB  SER P  54      -8.552 -75.279  97.227  0.00 97.00      PROA   
ATOM    830  HB1 SER P  54      -9.601 -75.621  97.102  0.00 97.00      PROA   
ATOM    831  HB2 SER P  54      -7.879 -76.121  96.961  0.00 97.00      PROA   
ATOM    832  OG  SER P  54      -8.301 -74.235  96.293  0.00 97.00      PROA   
ATOM    833  HG1 SER P  54      -8.804 -73.474  96.597  0.00 97.00      PROA   
ATOM    834  C   SER P  54      -8.430 -76.050  99.571  0.00 97.00      PROA   
ATOM    835  O   SER P  54      -7.798 -77.069  99.310  0.00 97.00      PROA   
ATOM    836  N   ALA P  55      -9.224 -75.962 100.661  0.00 97.00      PROA   
ATOM    837  HN  ALA P  55      -9.723 -75.115 100.850  0.00 97.00      PROA   
ATOM    838  CA  ALA P  55      -9.251 -76.925 101.747  0.00 97.00      PROA   
ATOM    839  HA  ALA P  55      -8.246 -76.954 102.133  0.00 97.00      PROA   
ATOM    840  CB  ALA P  55     -10.171 -76.417 102.874  0.00 97.00      PROA   
ATOM    841  HB1 ALA P  55     -11.223 -76.352 102.524  0.00 97.00      PROA   
ATOM    842  HB2 ALA P  55      -9.853 -75.397 103.185  0.00 97.00      PROA   
ATOM    843  HB3 ALA P  55     -10.120 -77.081 103.761  0.00 97.00      PROA   
ATOM    844  C   ALA P  55      -9.613 -78.368 101.418  0.00 97.00      PROA   
ATOM    845  O   ALA P  55     -10.544 -78.649 100.670  0.00 97.00      PROA   
ATOM    846  N   SER P  56      -8.864 -79.326 102.023  0.00 97.00      PROA   
ATOM    847  HN  SER P  56      -8.075 -79.054 102.577  0.00 97.00      PROA   
ATOM    848  CA  SER P  56      -9.119 -80.756 101.983  0.00 97.00      PROA   
ATOM    849  HA  SER P  56      -9.861 -80.953 101.224  0.00 97.00      PROA   
ATOM    850  CB  SER P  56      -7.862 -81.611 101.647  0.00 97.00      PROA   
ATOM    851  HB1 SER P  56      -7.424 -81.234 100.698  0.00 97.00      PROA   
ATOM    852  HB2 SER P  56      -8.151 -82.673 101.489  0.00 97.00      PROA   
ATOM    853  OG  SER P  56      -6.854 -81.542 102.653  0.00 97.00      PROA   
ATOM    854  HG1 SER P  56      -6.346 -82.362 102.580  0.00 97.00      PROA   
ATOM    855  C   SER P  56      -9.710 -81.197 103.308  0.00 97.00      PROA   
ATOM    856  O   SER P  56      -9.752 -80.440 104.273  0.00 97.00      PROA   
ATOM    857  N   GLU P  57     -10.203 -82.455 103.387  0.00 97.00      PROA   
ATOM    858  HN  GLU P  57     -10.146 -83.075 102.608  0.00 97.00      PROA   
ATOM    859  CA  GLU P  57     -10.722 -83.067 104.600  0.00 97.00      PROA   
ATOM    860  HA  GLU P  57     -11.535 -82.462 104.978  0.00 97.00      PROA   
ATOM    861  CB  GLU P  57     -11.198 -84.514 104.278  0.00 97.00      PROA   
ATOM    862  HB1 GLU P  57     -11.608 -84.991 105.191  0.00 97.00      PROA   
ATOM    863  HB2 GLU P  57     -10.295 -85.098 103.974  0.00 97.00      PROA   
ATOM    864  CG  GLU P  57     -12.197 -84.680 103.096  0.00 97.00      PROA   
ATOM    865  HG1 GLU P  57     -12.254 -85.769 102.866  0.00 97.00      PROA   
ATOM    866  HG2 GLU P  57     -11.822 -84.171 102.185  0.00 97.00      PROA   
ATOM    867  CD  GLU P  57     -13.633 -84.204 103.345  0.00 97.00      PROA   
ATOM    868  OE1 GLU P  57     -14.532 -85.082 103.455  0.00 97.00      PROA   
ATOM    869  OE2 GLU P  57     -13.871 -82.968 103.344  0.00 97.00      PROA   
ATOM    870  C   GLU P  57      -9.618 -83.148 105.660  0.00 97.00      PROA   
ATOM    871  O   GLU P  57      -9.800 -82.857 106.839  0.00 97.00      PROA   
ATOM    872  N   ASP P  58      -8.426 -83.529 105.176  0.00 97.00      PROA   
ATOM    873  HN  ASP P  58      -8.395 -83.781 104.210  0.00 97.00      PROA   
ATOM    874  CA  ASP P  58      -7.167 -83.827 105.811  0.00 97.00      PROA   
ATOM    875  HA  ASP P  58      -7.380 -84.443 106.672  0.00 97.00      PROA   
ATOM    876  CB  ASP P  58      -6.273 -84.669 104.830  0.00 97.00      PROA   
ATOM    877  HB1 ASP P  58      -6.441 -85.745 105.068  0.00 97.00      PROA   
ATOM    878  HB2 ASP P  58      -5.196 -84.456 104.968  0.00 97.00      PROA   
ATOM    879  CG  ASP P  58      -6.633 -84.523 103.338  0.00 97.00      PROA   
ATOM    880  OD1 ASP P  58      -7.770 -84.891 102.936  0.00 97.00      PROA   
ATOM    881  OD2 ASP P  58      -5.753 -84.055 102.570  0.00 97.00      PROA   
ATOM    882  C   ASP P  58      -6.435 -82.612 106.376  0.00 97.00      PROA   
ATOM    883  O   ASP P  58      -5.595 -82.764 107.263  0.00 97.00      PROA   
ATOM    884  N   ASP P  59      -6.788 -81.374 105.953  0.00 97.00      PROA   
ATOM    885  HN  ASP P  59      -7.328 -81.263 105.121  0.00 97.00      PROA   
ATOM    886  CA  ASP P  59      -6.433 -80.130 106.628  0.00 97.00      PROA   
ATOM    887  HA  ASP P  59      -5.352 -80.064 106.668  0.00 97.00      PROA   
ATOM    888  CB  ASP P  59      -7.008 -78.915 105.843  0.00 97.00      PROA   
ATOM    889  HB1 ASP P  59      -7.006 -77.999 106.471  0.00 97.00      PROA   
ATOM    890  HB2 ASP P  59      -8.052 -79.123 105.532  0.00 97.00      PROA   
ATOM    891  CG  ASP P  59      -6.178 -78.557 104.610  0.00 97.00      PROA   
ATOM    892  OD1 ASP P  59      -4.926 -78.496 104.716  0.00 97.00      PROA   
ATOM    893  OD2 ASP P  59      -6.808 -78.197 103.584  0.00 97.00      PROA   
ATOM    894  C   ASP P  59      -6.940 -80.047 108.078  0.00 97.00      PROA   
ATOM    895  O   ASP P  59      -6.392 -79.309 108.890  0.00 97.00      PROA   
ATOM    896  N   SER P  60      -8.007 -80.794 108.446  0.00 97.00      PROA   
ATOM    897  HN  SER P  60      -8.424 -81.385 107.760  0.00 97.00      PROA   
ATOM    898  CA  SER P  60      -8.608 -80.800 109.783  0.00 97.00      PROA   
ATOM    899  HA  SER P  60      -8.917 -79.783 109.984  0.00 97.00      PROA   
ATOM    900  CB  SER P  60      -9.857 -81.712 109.891  0.00 97.00      PROA   
ATOM    901  HB1 SER P  60     -10.308 -81.633 110.905  0.00 97.00      PROA   
ATOM    902  HB2 SER P  60      -9.574 -82.771 109.707  0.00 97.00      PROA   
ATOM    903  OG  SER P  60     -10.856 -81.345 108.951  0.00 97.00      PROA   
ATOM    904  HG1 SER P  60     -10.585 -81.727 108.110  0.00 97.00      PROA   
ATOM    905  C   SER P  60      -7.693 -81.238 110.926  0.00 97.00      PROA   
ATOM    906  O   SER P  60      -6.918 -82.184 110.805  0.00 97.00      PROA   
ATOM    907  N   GLY P  61      -7.808 -80.578 112.105  0.00 97.00      PROA   
ATOM    908  HN  GLY P  61      -8.479 -79.843 112.209  0.00 97.00      PROA   
ATOM    909  CA  GLY P  61      -6.982 -80.902 113.259  0.00 97.00      PROA   
ATOM    910  HA1 GLY P  61      -6.028 -81.284 112.927  0.00 97.00      PROA   
ATOM    911  HA2 GLY P  61      -7.534 -81.588 113.885  0.00 97.00      PROA   
ATOM    912  C   GLY P  61      -6.684 -79.672 114.056  0.00 97.00      PROA   
ATOM    913  O   GLY P  61      -7.130 -78.583 113.720  0.00 97.00      PROA   
ATOM    914  N   GLU P  62      -5.901 -79.807 115.152  0.00 97.00      PROA   
ATOM    915  HN  GLU P  62      -5.542 -80.699 115.425  0.00 97.00      PROA   
ATOM    916  CA  GLU P  62      -5.522 -78.678 115.969  0.00 97.00      PROA   
ATOM    917  HA  GLU P  62      -6.258 -77.908 115.831  0.00 97.00      PROA   
ATOM    918  CB  GLU P  62      -5.535 -78.958 117.492  0.00 97.00      PROA   
ATOM    919  HB1 GLU P  62      -6.520 -79.423 117.722  0.00 97.00      PROA   
ATOM    920  HB2 GLU P  62      -5.500 -77.971 118.007  0.00 97.00      PROA   
ATOM    921  CG  GLU P  62      -4.449 -79.882 118.070  0.00 97.00      PROA   
ATOM    922  HG1 GLU P  62      -3.441 -79.615 117.694  0.00 97.00      PROA   
ATOM    923  HG2 GLU P  62      -4.667 -80.939 117.812  0.00 97.00      PROA   
ATOM    924  CD  GLU P  62      -4.423 -79.759 119.590  0.00 97.00      PROA   
ATOM    925  OE1 GLU P  62      -5.504 -79.675 120.221  0.00 97.00      PROA   
ATOM    926  OE2 GLU P  62      -3.301 -79.752 120.142  0.00 97.00      PROA   
ATOM    927  C   GLU P  62      -4.227 -78.066 115.505  0.00 97.00      PROA   
ATOM    928  O   GLU P  62      -3.185 -78.707 115.406  0.00 97.00      PROA   
ATOM    929  N   TYR P  63      -4.307 -76.759 115.187  0.00 97.00      PROA   
ATOM    930  HN  TYR P  63      -5.181 -76.283 115.276  0.00 97.00      PROA   
ATOM    931  CA  TYR P  63      -3.228 -75.947 114.688  0.00 97.00      PROA   
ATOM    932  HA  TYR P  63      -2.492 -76.582 114.212  0.00 97.00      PROA   
ATOM    933  CB  TYR P  63      -3.726 -74.875 113.679  0.00 97.00      PROA   
ATOM    934  HB1 TYR P  63      -2.990 -74.052 113.559  0.00 97.00      PROA   
ATOM    935  HB2 TYR P  63      -4.683 -74.446 114.037  0.00 97.00      PROA   
ATOM    936  CG  TYR P  63      -3.982 -75.483 112.326  0.00 97.00      PROA   
ATOM    937  CD1 TYR P  63      -5.057 -76.366 112.116  0.00 97.00      PROA   
ATOM    938  HD1 TYR P  63      -5.728 -76.602 112.926  0.00 97.00      PROA   
ATOM    939  CE1 TYR P  63      -5.252 -76.970 110.870  0.00 97.00      PROA   
ATOM    940  HE1 TYR P  63      -6.056 -77.678 110.741  0.00 97.00      PROA   
ATOM    941  CZ  TYR P  63      -4.403 -76.657 109.802  0.00 97.00      PROA   
ATOM    942  OH  TYR P  63      -4.547 -77.289 108.551  0.00 97.00      PROA   
ATOM    943  HH  TYR P  63      -5.188 -78.001 108.648  0.00 97.00      PROA   
ATOM    944  CD2 TYR P  63      -3.156 -75.154 111.235  0.00 97.00      PROA   
ATOM    945  HD2 TYR P  63      -2.338 -74.462 111.366  0.00 97.00      PROA   
ATOM    946  CE2 TYR P  63      -3.371 -75.732 109.981  0.00 97.00      PROA   
ATOM    947  HE2 TYR P  63      -2.710 -75.504 109.162  0.00 97.00      PROA   
ATOM    948  C   TYR P  63      -2.560 -75.261 115.848  0.00 97.00      PROA   
ATOM    949  O   TYR P  63      -3.222 -74.733 116.739  0.00 97.00      PROA   
ATOM    950  N   ARG P  64      -1.210 -75.273 115.882  0.00 97.00      PROA   
ATOM    951  HN  ARG P  64      -0.683 -75.789 115.210  0.00 97.00      PROA   
ATOM    952  CA  ARG P  64      -0.478 -74.621 116.945  0.00 97.00      PROA   
ATOM    953  HA  ARG P  64      -1.036 -73.767 117.305  0.00 97.00      PROA   
ATOM    954  CB  ARG P  64      -0.116 -75.576 118.116  0.00 97.00      PROA   
ATOM    955  HB1 ARG P  64      -0.024 -74.958 119.036  0.00 97.00      PROA   
ATOM    956  HB2 ARG P  64       0.867 -76.072 117.951  0.00 97.00      PROA   
ATOM    957  CG  ARG P  64      -1.133 -76.715 118.333  0.00 97.00      PROA   
ATOM    958  HG1 ARG P  64      -1.093 -77.409 117.466  0.00 97.00      PROA   
ATOM    959  HG2 ARG P  64      -2.167 -76.306 118.380  0.00 97.00      PROA   
ATOM    960  CD  ARG P  64      -0.873 -77.529 119.594  0.00 97.00      PROA   
ATOM    961  HD1 ARG P  64       0.201 -77.782 119.712  0.00 97.00      PROA   
ATOM    962  HD2 ARG P  64      -1.463 -78.464 119.570  0.00 97.00      PROA   
ATOM    963  NE  ARG P  64      -1.291 -76.650 120.723  0.00 97.00      PROA   
ATOM    964  HE  ARG P  64      -1.416 -75.674 120.549  0.00 97.00      PROA   
ATOM    965  CZ  ARG P  64      -1.764 -77.090 121.902  0.00 97.00      PROA   
ATOM    966  NH1 ARG P  64      -2.204 -78.336 122.100  0.00 97.00      PROA   
ATOM    967 HH11 ARG P  64      -2.446 -78.857 121.280  0.00 97.00      PROA   
ATOM    968 HH12 ARG P  64      -2.765 -78.513 122.900  0.00 97.00      PROA   
ATOM    969  NH2 ARG P  64      -1.847 -76.203 122.902  0.00 97.00      PROA   
ATOM    970 HH21 ARG P  64      -1.456 -75.299 122.738  0.00 97.00      PROA   
ATOM    971 HH22 ARG P  64      -2.146 -76.517 123.796  0.00 97.00      PROA   
ATOM    972  C   ARG P  64       0.813 -74.146 116.335  0.00 97.00      PROA   
ATOM    973  O   ARG P  64       1.296 -74.725 115.370  0.00 97.00      PROA   
ATOM    974  N   CYS P  65       1.423 -73.078 116.893  0.00 97.00      PROA   
ATOM    975  HN  CYS P  65       0.961 -72.499 117.559  0.00 97.00      PROA   
ATOM    976  CA  CYS P  65       2.750 -72.675 116.488  0.00 97.00      PROA   
ATOM    977  HA  CYS P  65       3.259 -73.549 116.116  0.00 97.00      PROA   
ATOM    978  CB  CYS P  65       2.714 -71.614 115.363  0.00 97.00      PROA   
ATOM    979  HB1 CYS P  65       2.320 -72.125 114.457  0.00 97.00      PROA   
ATOM    980  HB2 CYS P  65       3.733 -71.253 115.112  0.00 97.00      PROA   
ATOM    981  SG  CYS P  65       1.604 -70.230 115.747  0.00 97.00      PROA   
ATOM    982  C   CYS P  65       3.585 -72.193 117.653  0.00 97.00      PROA   
ATOM    983  O   CYS P  65       3.092 -71.872 118.730  0.00 97.00      PROA   
ATOM    984  N   GLN P  66       4.917 -72.163 117.441  0.00 97.00      PROA   
ATOM    985  HN  GLN P  66       5.277 -72.513 116.578  0.00 97.00      PROA   
ATOM    986  CA  GLN P  66       5.888 -71.653 118.380  0.00 97.00      PROA   
ATOM    987  HA  GLN P  66       5.390 -71.161 119.204  0.00 97.00      PROA   
ATOM    988  CB  GLN P  66       6.782 -72.829 118.898  0.00 97.00      PROA   
ATOM    989  HB1 GLN P  66       7.512 -73.150 118.130  0.00 97.00      PROA   
ATOM    990  HB2 GLN P  66       6.078 -73.682 119.049  0.00 97.00      PROA   
ATOM    991  CG  GLN P  66       7.473 -72.578 120.257  0.00 97.00      PROA   
ATOM    992  HG1 GLN P  66       6.722 -72.103 120.924  0.00 97.00      PROA   
ATOM    993  HG2 GLN P  66       8.333 -71.889 120.161  0.00 97.00      PROA   
ATOM    994  CD  GLN P  66       7.899 -73.864 120.990  0.00 97.00      PROA   
ATOM    995  OE1 GLN P  66       7.418 -74.097 122.097  0.00 97.00      PROA   
ATOM    996  NE2 GLN P  66       8.787 -74.710 120.413  0.00 97.00      PROA   
ATOM    997 HE21 GLN P  66       9.005 -75.572 120.868  0.00 97.00      PROA   
ATOM    998 HE22 GLN P  66       9.168 -74.516 119.508  0.00 97.00      PROA   
ATOM    999  C   GLN P  66       6.665 -70.620 117.573  0.00 97.00      PROA   
ATOM   1000  O   GLN P  66       7.372 -70.961 116.627  0.00 97.00      PROA   
ATOM   1001  N   ARG P  67       6.523 -69.309 117.909  0.00 97.00      PROA   
ATOM   1002  HN  ARG P  67       5.908 -69.027 118.641  0.00 97.00      PROA   
ATOM   1003  CA  ARG P  67       7.174 -68.221 117.190  0.00 97.00      PROA   
ATOM   1004  HA  ARG P  67       7.622 -68.580 116.274  0.00 97.00      PROA   
ATOM   1005  CB  ARG P  67       6.157 -67.092 116.852  0.00 97.00      PROA   
ATOM   1006  HB1 ARG P  67       6.674 -66.155 116.550  0.00 97.00      PROA   
ATOM   1007  HB2 ARG P  67       5.579 -66.862 117.776  0.00 97.00      PROA   
ATOM   1008  CG  ARG P  67       5.155 -67.456 115.743  0.00 97.00      PROA   
ATOM   1009  HG1 ARG P  67       4.278 -66.773 115.833  0.00 97.00      PROA   
ATOM   1010  HG2 ARG P  67       4.786 -68.490 115.912  0.00 97.00      PROA   
ATOM   1011  CD  ARG P  67       5.721 -67.366 114.320  0.00 97.00      PROA   
ATOM   1012  HD1 ARG P  67       5.063 -67.905 113.608  0.00 97.00      PROA   
ATOM   1013  HD2 ARG P  67       6.741 -67.802 114.254  0.00 97.00      PROA   
ATOM   1014  NE  ARG P  67       5.688 -65.932 113.904  0.00 97.00      PROA   
ATOM   1015  HE  ARG P  67       4.795 -65.499 113.784  0.00 97.00      PROA   
ATOM   1016  CZ  ARG P  67       6.767 -65.156 113.703  0.00 97.00      PROA   
ATOM   1017  NH1 ARG P  67       8.018 -65.616 113.785  0.00 97.00      PROA   
ATOM   1018 HH11 ARG P  67       8.180 -66.597 113.843  0.00 97.00      PROA   
ATOM   1019 HH12 ARG P  67       8.762 -64.998 113.530  0.00 97.00      PROA   
ATOM   1020  NH2 ARG P  67       6.586 -63.865 113.377  0.00 97.00      PROA   
ATOM   1021 HH21 ARG P  67       5.661 -63.506 113.315  0.00 97.00      PROA   
ATOM   1022 HH22 ARG P  67       7.393 -63.287 113.249  0.00 97.00      PROA   
ATOM   1023  C   ARG P  67       8.258 -67.582 118.026  0.00 97.00      PROA   
ATOM   1024  O   ARG P  67       7.955 -66.716 118.841  0.00 97.00      PROA   
ATOM   1025  N   GLY P  68       9.547 -67.959 117.799  0.00 97.00      PROA   
ATOM   1026  HN  GLY P  68       9.717 -68.664 117.113  0.00 97.00      PROA   
ATOM   1027  CA  GLY P  68      10.764 -67.343 118.344  0.00 97.00      PROA   
ATOM   1028  HA1 GLY P  68      10.889 -66.400 117.833  0.00 97.00      PROA   
ATOM   1029  HA2 GLY P  68      11.572 -68.027 118.129  0.00 97.00      PROA   
ATOM   1030  C   GLY P  68      10.860 -67.037 119.827  0.00 97.00      PROA   
ATOM   1031  O   GLY P  68      11.751 -66.301 120.246  0.00 97.00      PROA   
ATOM   1032  N   LEU P  69       9.939 -67.565 120.653  0.00 97.00      PROA   
ATOM   1033  HN  LEU P  69       9.241 -68.163 120.275  0.00 97.00      PROA   
ATOM   1034  CA  LEU P  69       9.709 -67.078 121.994  0.00 97.00      PROA   
ATOM   1035  HA  LEU P  69      10.629 -66.695 122.416  0.00 97.00      PROA   
ATOM   1036  CB  LEU P  69       8.580 -66.010 122.023  0.00 97.00      PROA   
ATOM   1037  HB1 LEU P  69       8.256 -65.807 123.068  0.00 97.00      PROA   
ATOM   1038  HB2 LEU P  69       7.718 -66.421 121.450  0.00 97.00      PROA   
ATOM   1039  CG  LEU P  69       8.898 -64.641 121.386  0.00 97.00      PROA   
ATOM   1040  HG  LEU P  69       9.261 -64.799 120.344  0.00 97.00      PROA   
ATOM   1041  CD1 LEU P  69       7.614 -63.796 121.295  0.00 97.00      PROA   
ATOM   1042 HD11 LEU P  69       7.196 -63.619 122.308  0.00 97.00      PROA   
ATOM   1043 HD12 LEU P  69       6.851 -64.314 120.675  0.00 97.00      PROA   
ATOM   1044 HD13 LEU P  69       7.843 -62.815 120.832  0.00 97.00      PROA   
ATOM   1045  CD2 LEU P  69       9.983 -63.882 122.166  0.00 97.00      PROA   
ATOM   1046 HD21 LEU P  69      10.938 -64.445 122.155  0.00 97.00      PROA   
ATOM   1047 HD22 LEU P  69       9.665 -63.732 123.220  0.00 97.00      PROA   
ATOM   1048 HD23 LEU P  69      10.157 -62.886 121.706  0.00 97.00      PROA   
ATOM   1049  C   LEU P  69       9.237 -68.232 122.845  0.00 97.00      PROA   
ATOM   1050  O   LEU P  69       8.578 -69.146 122.357  0.00 97.00      PROA   
ATOM   1051  N   SER P  70       9.556 -68.195 124.162  0.00 97.00      PROA   
ATOM   1052  HN  SER P  70      10.082 -67.425 124.521  0.00 97.00      PROA   
ATOM   1053  CA  SER P  70       9.169 -69.173 125.173  0.00 97.00      PROA   
ATOM   1054  HA  SER P  70       9.786 -70.039 124.985  0.00 97.00      PROA   
ATOM   1055  CB  SER P  70       9.529 -68.670 126.597  0.00 97.00      PROA   
ATOM   1056  HB1 SER P  70      10.639 -68.623 126.670  0.00 97.00      PROA   
ATOM   1057  HB2 SER P  70       9.165 -69.364 127.386  0.00 97.00      PROA   
ATOM   1058  OG  SER P  70       9.018 -67.356 126.820  0.00 97.00      PROA   
ATOM   1059  HG1 SER P  70       9.349 -67.055 127.671  0.00 97.00      PROA   
ATOM   1060  C   SER P  70       7.721 -69.666 125.138  0.00 97.00      PROA   
ATOM   1061  O   SER P  70       6.778 -68.889 125.235  0.00 97.00      PROA   
ATOM   1062  N   GLY P  71       7.517 -70.999 125.012  0.00 97.00      PROA   
ATOM   1063  HN  GLY P  71       8.308 -71.604 124.985  0.00 97.00      PROA   
ATOM   1064  CA  GLY P  71       6.202 -71.626 124.892  0.00 97.00      PROA   
ATOM   1065  HA1 GLY P  71       5.538 -71.156 125.605  0.00 97.00      PROA   
ATOM   1066  HA2 GLY P  71       6.340 -72.674 125.105  0.00 97.00      PROA   
ATOM   1067  C   GLY P  71       5.541 -71.519 123.529  0.00 97.00      PROA   
ATOM   1068  O   GLY P  71       5.800 -70.614 122.745  0.00 97.00      PROA   
ATOM   1069  N   ARG P  72       4.629 -72.476 123.230  0.00 97.00      PROA   
ATOM   1070  HN  ARG P  72       4.443 -73.198 123.887  0.00 97.00      PROA   
ATOM   1071  CA  ARG P  72       3.869 -72.583 121.998  0.00 97.00      PROA   
ATOM   1072  HA  ARG P  72       4.194 -71.813 121.308  0.00 97.00      PROA   
ATOM   1073  CB  ARG P  72       3.998 -73.967 121.283  0.00 97.00      PROA   
ATOM   1074  HB1 ARG P  72       5.073 -74.154 121.082  0.00 97.00      PROA   
ATOM   1075  HB2 ARG P  72       3.518 -73.887 120.282  0.00 97.00      PROA   
ATOM   1076  CG  ARG P  72       3.369 -75.223 121.949  0.00 97.00      PROA   
ATOM   1077  HG1 ARG P  72       3.657 -76.100 121.324  0.00 97.00      PROA   
ATOM   1078  HG2 ARG P  72       2.263 -75.136 121.893  0.00 97.00      PROA   
ATOM   1079  CD  ARG P  72       3.739 -75.550 123.408  0.00 97.00      PROA   
ATOM   1080  HD1 ARG P  72       3.426 -76.587 123.661  0.00 97.00      PROA   
ATOM   1081  HD2 ARG P  72       3.254 -74.832 124.105  0.00 97.00      PROA   
ATOM   1082  NE  ARG P  72       5.224 -75.439 123.512  0.00 97.00      PROA   
ATOM   1083  HE  ARG P  72       5.719 -75.057 122.734  0.00 97.00      PROA   
ATOM   1084  CZ  ARG P  72       5.952 -75.591 124.635  0.00 97.00      PROA   
ATOM   1085  NH1 ARG P  72       5.480 -76.109 125.772  0.00 97.00      PROA   
ATOM   1086 HH11 ARG P  72       4.566 -76.495 125.779  0.00 97.00      PROA   
ATOM   1087 HH12 ARG P  72       6.103 -76.192 126.546  0.00 97.00      PROA   
ATOM   1088  NH2 ARG P  72       7.238 -75.200 124.580  0.00 97.00      PROA   
ATOM   1089 HH21 ARG P  72       7.552 -74.819 123.710  0.00 97.00      PROA   
ATOM   1090 HH22 ARG P  72       7.856 -75.387 125.336  0.00 97.00      PROA   
ATOM   1091  C   ARG P  72       2.412 -72.335 122.315  0.00 97.00      PROA   
ATOM   1092  O   ARG P  72       1.983 -72.408 123.464  0.00 97.00      PROA   
ATOM   1093  N   SER P  73       1.644 -71.994 121.257  0.00 97.00      PROA   
ATOM   1094  HN  SER P  73       2.089 -71.883 120.369  0.00 97.00      PROA   
ATOM   1095  CA  SER P  73       0.219 -71.747 121.177  0.00 97.00      PROA   
ATOM   1096  HA  SER P  73       0.087 -70.767 121.614  0.00 97.00      PROA   
ATOM   1097  CB  SER P  73      -0.224 -71.646 119.690  0.00 97.00      PROA   
ATOM   1098  HB1 SER P  73      -1.274 -71.933 119.478  0.00 97.00      PROA   
ATOM   1099  HB2 SER P  73       0.411 -72.333 119.102  0.00 97.00      PROA   
ATOM   1100  OG  SER P  73      -0.060 -70.321 119.209  0.00 97.00      PROA   
ATOM   1101  HG1 SER P  73      -0.848 -69.853 119.510  0.00 97.00      PROA   
ATOM   1102  C   SER P  73      -0.799 -72.610 121.890  0.00 97.00      PROA   
ATOM   1103  O   SER P  73      -0.590 -73.744 122.307  0.00 97.00      PROA   
ATOM   1104  N   ASP P  74      -1.992 -71.993 121.910  0.00 97.00      PROA   
ATOM   1105  HN  ASP P  74      -1.991 -71.029 121.644  0.00 97.00      PROA   
ATOM   1106  CA  ASP P  74      -3.349 -72.467 121.839  0.00 97.00      PROA   
ATOM   1107  HA  ASP P  74      -3.654 -72.624 122.859  0.00 97.00      PROA   
ATOM   1108  CB  ASP P  74      -4.223 -71.306 121.231  0.00 97.00      PROA   
ATOM   1109  HB1 ASP P  74      -4.513 -70.622 122.059  0.00 97.00      PROA   
ATOM   1110  HB2 ASP P  74      -5.153 -71.687 120.769  0.00 97.00      PROA   
ATOM   1111  CG  ASP P  74      -3.478 -70.424 120.202  0.00 97.00      PROA   
ATOM   1112  OD1 ASP P  74      -2.510 -69.717 120.595  0.00 97.00      PROA   
ATOM   1113  OD2 ASP P  74      -3.876 -70.439 119.010  0.00 97.00      PROA   
ATOM   1114  C   ASP P  74      -3.562 -73.766 121.042  0.00 97.00      PROA   
ATOM   1115  O   ASP P  74      -2.789 -74.081 120.136  0.00 97.00      PROA   
ATOM   1116  N   PRO P  75      -4.573 -74.575 121.352  0.00 97.00      PROA   
ATOM   1117  CD  PRO P  75      -5.236 -74.608 122.660  0.00 97.00      PROA   
ATOM   1118  HD1 PRO P  75      -5.886 -73.713 122.770  0.00 97.00      PROA   
ATOM   1119  HD2 PRO P  75      -4.476 -74.632 123.472  0.00 97.00      PROA   
ATOM   1120  CA  PRO P  75      -5.094 -75.589 120.451  0.00 97.00      PROA   
ATOM   1121  HA  PRO P  75      -4.342 -75.981 119.780  0.00 97.00      PROA   
ATOM   1122  CB  PRO P  75      -5.580 -76.668 121.435  0.00 97.00      PROA   
ATOM   1123  HB1 PRO P  75      -4.713 -77.302 121.720  0.00 97.00      PROA   
ATOM   1124  HB2 PRO P  75      -6.356 -77.338 121.017  0.00 97.00      PROA   
ATOM   1125  CG  PRO P  75      -6.068 -75.897 122.672  0.00 97.00      PROA   
ATOM   1126  HG1 PRO P  75      -7.142 -75.643 122.543  0.00 97.00      PROA   
ATOM   1127  HG2 PRO P  75      -5.942 -76.483 123.603  0.00 97.00      PROA   
ATOM   1128  C   PRO P  75      -6.257 -75.052 119.626  0.00 97.00      PROA   
ATOM   1129  O   PRO P  75      -7.408 -75.308 119.979  0.00 97.00      PROA   
ATOM   1130  N   ILE P  76      -6.033 -74.334 118.498  0.00 97.00      PROA   
ATOM   1131  HN  ILE P  76      -5.119 -74.061 118.206  0.00 97.00      PROA   
ATOM   1132  CA  ILE P  76      -7.163 -73.978 117.645  0.00 97.00      PROA   
ATOM   1133  HA  ILE P  76      -8.025 -73.815 118.276  0.00 97.00      PROA   
ATOM   1134  CB  ILE P  76      -7.043 -72.663 116.884  0.00 97.00      PROA   
ATOM   1135  HB  ILE P  76      -7.905 -72.574 116.180  0.00 97.00      PROA   
ATOM   1136  CG2 ILE P  76      -7.173 -71.503 117.899  0.00 97.00      PROA   
ATOM   1137 HG21 ILE P  76      -6.320 -71.514 118.608  0.00 97.00      PROA   
ATOM   1138 HG22 ILE P  76      -8.117 -71.580 118.478  0.00 97.00      PROA   
ATOM   1139 HG23 ILE P  76      -7.164 -70.529 117.368  0.00 97.00      PROA   
ATOM   1140  CG1 ILE P  76      -5.738 -72.539 116.072  0.00 97.00      PROA   
ATOM   1141 HG11 ILE P  76      -5.204 -73.509 116.068  0.00 97.00      PROA   
ATOM   1142 HG12 ILE P  76      -5.075 -71.804 116.578  0.00 97.00      PROA   
ATOM   1143  CD  ILE P  76      -5.980 -72.115 114.622  0.00 97.00      PROA   
ATOM   1144  HD1 ILE P  76      -6.471 -71.121 114.579  0.00 97.00      PROA   
ATOM   1145  HD2 ILE P  76      -6.625 -72.858 114.104  0.00 97.00      PROA   
ATOM   1146  HD3 ILE P  76      -5.015 -72.060 114.079  0.00 97.00      PROA   
ATOM   1147  C   ILE P  76      -7.528 -75.146 116.736  0.00 97.00      PROA   
ATOM   1148  O   ILE P  76      -6.908 -75.415 115.710  0.00 97.00      PROA   
ATOM   1149  N   GLN P  77      -8.573 -75.896 117.145  0.00 97.00      PROA   
ATOM   1150  HN  GLN P  77      -8.992 -75.706 118.030  0.00 97.00      PROA   
ATOM   1151  CA  GLN P  77      -8.992 -77.120 116.501  0.00 97.00      PROA   
ATOM   1152  HA  GLN P  77      -8.127 -77.624 116.112  0.00 97.00      PROA   
ATOM   1153  CB  GLN P  77      -9.650 -78.067 117.543  0.00 97.00      PROA   
ATOM   1154  HB1 GLN P  77      -9.667 -79.090 117.108  0.00 97.00      PROA   
ATOM   1155  HB2 GLN P  77     -10.701 -77.764 117.744  0.00 97.00      PROA   
ATOM   1156  CG  GLN P  77      -8.890 -78.077 118.898  0.00 97.00      PROA   
ATOM   1157  HG1 GLN P  77      -9.136 -77.166 119.484  0.00 97.00      PROA   
ATOM   1158  HG2 GLN P  77      -7.796 -78.074 118.727  0.00 97.00      PROA   
ATOM   1159  CD  GLN P  77      -9.284 -79.283 119.758  0.00 97.00      PROA   
ATOM   1160  OE1 GLN P  77     -10.475 -79.536 119.964  0.00 97.00      PROA   
ATOM   1161  NE2 GLN P  77      -8.277 -80.033 120.292  0.00 97.00      PROA   
ATOM   1162 HE21 GLN P  77      -7.313 -79.781 120.163  0.00 97.00      PROA   
ATOM   1163 HE22 GLN P  77      -8.513 -80.828 120.845  0.00 97.00      PROA   
ATOM   1164  C   GLN P  77      -9.915 -76.803 115.333  0.00 97.00      PROA   
ATOM   1165  O   GLN P  77     -11.043 -76.362 115.524  0.00 97.00      PROA   
ATOM   1166  N   LEU P  78      -9.414 -77.018 114.088  0.00 97.00      PROA   
ATOM   1167  HN  LEU P  78      -8.508 -77.429 113.996  0.00 97.00      PROA   
ATOM   1168  CA  LEU P  78     -10.001 -76.637 112.816  0.00 97.00      PROA   
ATOM   1169  HA  LEU P  78     -10.693 -75.822 112.972  0.00 97.00      PROA   
ATOM   1170  CB  LEU P  78      -8.868 -76.211 111.840  0.00 97.00      PROA   
ATOM   1171  HB1 LEU P  78      -8.208 -77.092 111.673  0.00 97.00      PROA   
ATOM   1172  HB2 LEU P  78      -8.244 -75.436 112.341  0.00 97.00      PROA   
ATOM   1173  CG  LEU P  78      -9.295 -75.663 110.457  0.00 97.00      PROA   
ATOM   1174  HG  LEU P  78     -10.118 -76.292 110.046  0.00 97.00      PROA   
ATOM   1175  CD1 LEU P  78      -9.799 -74.216 110.558  0.00 97.00      PROA   
ATOM   1176 HD11 LEU P  78      -8.968 -73.557 110.889  0.00 97.00      PROA   
ATOM   1177 HD12 LEU P  78     -10.624 -74.136 111.290  0.00 97.00      PROA   
ATOM   1178 HD13 LEU P  78     -10.161 -73.859 109.571  0.00 97.00      PROA   
ATOM   1179  CD2 LEU P  78      -8.133 -75.739 109.449  0.00 97.00      PROA   
ATOM   1180 HD21 LEU P  78      -7.803 -76.790 109.316  0.00 97.00      PROA   
ATOM   1181 HD22 LEU P  78      -7.270 -75.139 109.811  0.00 97.00      PROA   
ATOM   1182 HD23 LEU P  78      -8.449 -75.343 108.462  0.00 97.00      PROA   
ATOM   1183  C   LEU P  78     -10.744 -77.806 112.200  0.00 97.00      PROA   
ATOM   1184  O   LEU P  78     -10.244 -78.927 112.180  0.00 97.00      PROA   
ATOM   1185  N   GLU P  79     -11.972 -77.566 111.679  0.00 97.00      PROA   
ATOM   1186  HN  GLU P  79     -12.385 -76.659 111.736  0.00 97.00      PROA   
ATOM   1187  CA  GLU P  79     -12.827 -78.600 111.137  0.00 97.00      PROA   
ATOM   1188  HA  GLU P  79     -12.323 -79.558 111.151  0.00 97.00      PROA   
ATOM   1189  CB  GLU P  79     -14.147 -78.703 111.948  0.00 97.00      PROA   
ATOM   1190  HB1 GLU P  79     -14.826 -79.450 111.481  0.00 97.00      PROA   
ATOM   1191  HB2 GLU P  79     -14.643 -77.708 111.880  0.00 97.00      PROA   
ATOM   1192  CG  GLU P  79     -13.947 -79.096 113.433  0.00 97.00      PROA   
ATOM   1193  HG1 GLU P  79     -12.949 -78.769 113.792  0.00 97.00      PROA   
ATOM   1194  HG2 GLU P  79     -14.008 -80.198 113.550  0.00 97.00      PROA   
ATOM   1195  CD  GLU P  79     -14.960 -78.417 114.360  0.00 97.00      PROA   
ATOM   1196  OE1 GLU P  79     -15.109 -77.171 114.265  0.00 97.00      PROA   
ATOM   1197  OE2 GLU P  79     -15.544 -79.120 115.226  0.00 97.00      PROA   
ATOM   1198  C   GLU P  79     -13.225 -78.320 109.705  0.00 97.00      PROA   
ATOM   1199  O   GLU P  79     -13.675 -77.230 109.361  0.00 97.00      PROA   
ATOM   1200  N   VAL P  80     -13.182 -79.385 108.869  0.00  0.00      PROA   
ATOM   1201  HN  VAL P  80     -12.774 -80.248 109.160  0.00  0.00      PROA   
ATOM   1202  CA  VAL P  80     -13.861 -79.434 107.595  0.00  0.00      PROA   
ATOM   1203  HA  VAL P  80     -14.230 -78.454 107.366  0.00  0.00      PROA   
ATOM   1204  CB  VAL P  80     -12.977 -79.873 106.440  0.00  0.00      PROA   
ATOM   1205  HB  VAL P  80     -12.497 -80.852 106.661  0.00  0.00      PROA   
ATOM   1206  CG1 VAL P  80     -13.803 -80.008 105.143  0.00  0.00      PROA   
ATOM   1207 HG11 VAL P  80     -14.358 -79.067 104.946  0.00  0.00      PROA   
ATOM   1208 HG12 VAL P  80     -14.530 -80.843 105.216  0.00  0.00      PROA   
ATOM   1209 HG13 VAL P  80     -13.130 -80.209 104.282  0.00  0.00      PROA   
ATOM   1210  CG2 VAL P  80     -11.879 -78.797 106.293  0.00  0.00      PROA   
ATOM   1211 HG21 VAL P  80     -11.193 -78.803 107.166  0.00  0.00      PROA   
ATOM   1212 HG22 VAL P  80     -12.341 -77.791 106.209  0.00  0.00      PROA   
ATOM   1213 HG23 VAL P  80     -11.284 -78.971 105.377  0.00  0.00      PROA   
ATOM   1214  C   VAL P  80     -15.048 -80.329 107.844  0.00  0.00      PROA   
ATOM   1215  O   VAL P  80     -14.895 -81.423 108.386  0.00  0.00      PROA   
ATOM   1216  N   HSD P  81     -16.274 -79.817 107.548  0.00  0.00      PROA   
ATOM   1217  HN  HSD P  81     -16.378 -78.998 106.989  0.00  0.00      PROA   
ATOM   1218  CA  HSD P  81     -17.421 -80.164 108.356  0.00  0.00      PROA   
ATOM   1219  HA  HSD P  81     -17.311 -81.175 108.724  0.00  0.00      PROA   
ATOM   1220  CB  HSD P  81     -17.520 -79.144 109.536  0.00  0.00      PROA   
ATOM   1221  HB1 HSD P  81     -17.991 -78.195 109.201  0.00  0.00      PROA   
ATOM   1222  HB2 HSD P  81     -16.480 -78.879 109.828  0.00  0.00      PROA   
ATOM   1223  ND1 HSD P  81     -19.014 -80.676 110.980  0.00  0.00      PROA   
ATOM   1224  HD1 HSD P  81     -19.355 -81.267 110.246  0.00  0.00      PROA   
ATOM   1225  CG  HSD P  81     -18.163 -79.604 110.821  0.00  0.00      PROA   
ATOM   1226  CE1 HSD P  81     -19.291 -80.768 112.305  0.00  0.00      PROA   
ATOM   1227  HE1 HSD P  81     -19.941 -81.536 112.717  0.00  0.00      PROA   
ATOM   1228  NE2 HSD P  81     -18.677 -79.838 113.009  0.00  0.00      PROA   
ATOM   1229  CD2 HSD P  81     -17.964 -79.109 112.075  0.00  0.00      PROA   
ATOM   1230  HD2 HSD P  81     -17.352 -78.276 112.397  0.00  0.00      PROA   
ATOM   1231  C   HSD P  81     -18.696 -80.070 107.542  0.00  0.00      PROA   
ATOM   1232  O   HSD P  81     -18.778 -79.322 106.569  0.00  0.00      PROA   
ATOM   1233  N   ARG P  82     -19.722 -80.838 107.996  0.00  0.00      PROA   
ATOM   1234  HN  ARG P  82     -19.520 -81.501 108.711  0.00  0.00      PROA   
ATOM   1235  CA  ARG P  82     -21.151 -80.727 107.754  0.00  0.00      PROA   
ATOM   1236  HA  ARG P  82     -21.517 -81.530 108.378  0.00  0.00      PROA   
ATOM   1237  CB  ARG P  82     -21.883 -79.491 108.354  0.00  0.00      PROA   
ATOM   1238  HB1 ARG P  82     -21.833 -79.582 109.464  0.00  0.00      PROA   
ATOM   1239  HB2 ARG P  82     -22.961 -79.505 108.080  0.00  0.00      PROA   
ATOM   1240  CG  ARG P  82     -21.294 -78.118 107.995  0.00  0.00      PROA   
ATOM   1241  HG1 ARG P  82     -21.154 -78.063 106.892  0.00  0.00      PROA   
ATOM   1242  HG2 ARG P  82     -20.301 -78.022 108.488  0.00  0.00      PROA   
ATOM   1243  CD  ARG P  82     -22.186 -76.950 108.443  0.00  0.00      PROA   
ATOM   1244  HD1 ARG P  82     -22.421 -77.030 109.526  0.00  0.00      PROA   
ATOM   1245  HD2 ARG P  82     -23.140 -76.953 107.873  0.00  0.00      PROA   
ATOM   1246  NE  ARG P  82     -21.477 -75.662 108.137  0.00  0.00      PROA   
ATOM   1247  HE  ARG P  82     -21.407 -75.386 107.179  0.00  0.00      PROA   
ATOM   1248  CZ  ARG P  82     -20.839 -74.904 109.068  0.00  0.00      PROA   
ATOM   1249  NH1 ARG P  82     -20.874 -75.203 110.388  0.00  0.00      PROA   
ATOM   1250 HH11 ARG P  82     -20.387 -74.625 111.044  0.00  0.00      PROA   
ATOM   1251 HH12 ARG P  82     -21.377 -76.007 110.705  0.00  0.00      PROA   
ATOM   1252  NH2 ARG P  82     -20.143 -73.814 108.658  0.00  0.00      PROA   
ATOM   1253 HH21 ARG P  82     -19.663 -73.248 109.328  0.00  0.00      PROA   
ATOM   1254 HH22 ARG P  82     -20.102 -73.586 107.686  0.00  0.00      PROA   
ATOM   1255  C   ARG P  82     -21.700 -81.088 106.394  0.00  0.00      PROA   
ATOM   1256  O   ARG P  82     -21.075 -80.867 105.357  0.00  0.00      PROA   
ATOM   1257  N   GLY P  83     -22.934 -81.665 106.421  0.00  0.00      PROA   
ATOM   1258  HN  GLY P  83     -23.374 -81.833 107.300  0.00  0.00      PROA   
ATOM   1259  CA  GLY P  83     -23.756 -82.029 105.290  0.00  0.00      PROA   
ATOM   1260  HA1 GLY P  83     -24.076 -83.050 105.442  0.00  0.00      PROA   
ATOM   1261  HA2 GLY P  83     -23.212 -81.871 104.369  0.00  0.00      PROA   
ATOM   1262  C   GLY P  83     -24.955 -81.123 105.309  0.00  0.00      PROA   
ATOM   1263  O   GLY P  83     -24.805 -79.904 105.237  0.00  0.00      PROA   
ATOM   1264  N   TRP P  84     -26.182 -81.703 105.417  0.00  0.00      PROA   
ATOM   1265  HN  TRP P  84     -26.295 -82.692 105.476  0.00  0.00      PROA   
ATOM   1266  CA  TRP P  84     -27.398 -80.920 105.482  0.00  0.00      PROA   
ATOM   1267  HA  TRP P  84     -27.225 -80.107 106.174  0.00  0.00      PROA   
ATOM   1268  CB  TRP P  84     -27.847 -80.312 104.111  0.00  0.00      PROA   
ATOM   1269  HB1 TRP P  84     -27.080 -79.545 103.862  0.00  0.00      PROA   
ATOM   1270  HB2 TRP P  84     -28.800 -79.755 104.242  0.00  0.00      PROA   
ATOM   1271  CG  TRP P  84     -27.981 -81.222 102.921  0.00  0.00      PROA   
ATOM   1272  CD1 TRP P  84     -28.677 -82.401 102.814  0.00  0.00      PROA   
ATOM   1273  HD1 TRP P  84     -29.196 -82.897 103.617  0.00  0.00      PROA   
ATOM   1274  NE1 TRP P  84     -28.637 -82.855 101.525  0.00  0.00      PROA   
ATOM   1275  HE1 TRP P  84     -29.052 -83.679 101.205  0.00  0.00      PROA   
ATOM   1276  CE2 TRP P  84     -27.935 -81.979 100.753  0.00  0.00      PROA   
ATOM   1277  CD2 TRP P  84     -27.503 -80.928 101.595  0.00  0.00      PROA   
ATOM   1278  CE3 TRP P  84     -26.773 -79.874 101.048  0.00  0.00      PROA   
ATOM   1279  HE3 TRP P  84     -26.432 -79.049 101.656  0.00  0.00      PROA   
ATOM   1280  CZ3 TRP P  84     -26.486 -79.885  99.681  0.00  0.00      PROA   
ATOM   1281  HZ3 TRP P  84     -25.923 -79.070  99.249  0.00  0.00      PROA   
ATOM   1282  CZ2 TRP P  84     -27.651 -81.994  99.392  0.00  0.00      PROA   
ATOM   1283  HZ2 TRP P  84     -27.984 -82.792  98.747  0.00  0.00      PROA   
ATOM   1284  CH2 TRP P  84     -26.919 -80.928  98.867  0.00  0.00      PROA   
ATOM   1285  HH2 TRP P  84     -26.687 -80.911  97.811  0.00  0.00      PROA   
ATOM   1286  C   TRP P  84     -28.538 -81.732 106.055  0.00  0.00      PROA   
ATOM   1287  O   TRP P  84     -29.595 -81.174 106.348  0.00  0.00      PROA   
ATOM   1288  N   LEU P  85     -28.338 -83.053 106.276  0.00  0.00      PROA   
ATOM   1289  HN  LEU P  85     -27.490 -83.499 106.004  0.00  0.00      PROA   
ATOM   1290  CA  LEU P  85     -29.262 -83.889 107.009  0.00  0.00      PROA   
ATOM   1291  HA  LEU P  85     -29.904 -83.276 107.625  0.00  0.00      PROA   
ATOM   1292  CB  LEU P  85     -30.096 -84.904 106.171  0.00  0.00      PROA   
ATOM   1293  HB1 LEU P  85     -30.487 -85.709 106.837  0.00  0.00      PROA   
ATOM   1294  HB2 LEU P  85     -29.428 -85.385 105.424  0.00  0.00      PROA   
ATOM   1295  CG  LEU P  85     -31.349 -84.376 105.427  0.00  0.00      PROA   
ATOM   1296  HG  LEU P  85     -31.007 -83.766 104.562  0.00  0.00      PROA   
ATOM   1297  CD1 LEU P  85     -32.158 -85.572 104.886  0.00  0.00      PROA   
ATOM   1298 HD11 LEU P  85     -32.471 -86.235 105.720  0.00  0.00      PROA   
ATOM   1299 HD12 LEU P  85     -31.544 -86.165 104.180  0.00  0.00      PROA   
ATOM   1300 HD13 LEU P  85     -33.072 -85.226 104.363  0.00  0.00      PROA   
ATOM   1301  CD2 LEU P  85     -32.262 -83.480 106.284  0.00  0.00      PROA   
ATOM   1302 HD21 LEU P  85     -31.724 -82.569 106.612  0.00  0.00      PROA   
ATOM   1303 HD22 LEU P  85     -32.614 -84.034 107.180  0.00  0.00      PROA   
ATOM   1304 HD23 LEU P  85     -33.149 -83.163 105.696  0.00  0.00      PROA   
ATOM   1305  C   LEU P  85     -28.404 -84.693 107.937  0.00  0.00      PROA   
ATOM   1306  O   LEU P  85     -27.197 -84.832 107.739  0.00  0.00      PROA   
ATOM   1307  N   LEU P  86     -29.044 -85.239 108.991  0.00  0.00      PROA   
ATOM   1308  HN  LEU P  86     -30.020 -85.096 109.138  0.00  0.00      PROA   
ATOM   1309  CA  LEU P  86     -28.399 -86.086 109.948  0.00  0.00      PROA   
ATOM   1310  HA  LEU P  86     -27.595 -86.623 109.462  0.00  0.00      PROA   
ATOM   1311  CB  LEU P  86     -27.873 -85.301 111.180  0.00  0.00      PROA   
ATOM   1312  HB1 LEU P  86     -28.715 -84.724 111.621  0.00  0.00      PROA   
ATOM   1313  HB2 LEU P  86     -27.123 -84.565 110.816  0.00  0.00      PROA   
ATOM   1314  CG  LEU P  86     -27.212 -86.140 112.305  0.00  0.00      PROA   
ATOM   1315  HG  LEU P  86     -27.976 -86.841 112.711  0.00  0.00      PROA   
ATOM   1316  CD1 LEU P  86     -26.024 -86.986 111.800  0.00  0.00      PROA   
ATOM   1317 HD11 LEU P  86     -25.232 -86.327 111.386  0.00  0.00      PROA   
ATOM   1318 HD12 LEU P  86     -26.346 -87.693 111.008  0.00  0.00      PROA   
ATOM   1319 HD13 LEU P  86     -25.594 -87.576 112.637  0.00  0.00      PROA   
ATOM   1320  CD2 LEU P  86     -26.781 -85.239 113.479  0.00  0.00      PROA   
ATOM   1321 HD21 LEU P  86     -27.650 -84.671 113.871  0.00  0.00      PROA   
ATOM   1322 HD22 LEU P  86     -26.006 -84.516 113.144  0.00  0.00      PROA   
ATOM   1323 HD23 LEU P  86     -26.362 -85.854 114.303  0.00  0.00      PROA   
ATOM   1324  C   LEU P  86     -29.441 -87.072 110.375  0.00  0.00      PROA   
ATOM   1325  O   LEU P  86     -30.593 -86.721 110.611  0.00  0.00      PROA   
ATOM   1326  N   LEU P  87     -29.020 -88.345 110.500  0.00 97.00      PROA   
ATOM   1327  HN  LEU P  87     -28.070 -88.553 110.292  0.00 97.00      PROA   
ATOM   1328  CA  LEU P  87     -29.776 -89.393 111.136  0.00 97.00      PROA   
ATOM   1329  HA  LEU P  87     -30.818 -89.117 111.211  0.00 97.00      PROA   
ATOM   1330  CB  LEU P  87     -29.669 -90.735 110.376  0.00 97.00      PROA   
ATOM   1331  HB1 LEU P  87     -28.595 -91.003 110.261  0.00 97.00      PROA   
ATOM   1332  HB2 LEU P  87     -30.085 -90.597 109.353  0.00 97.00      PROA   
ATOM   1333  CG  LEU P  87     -30.402 -91.920 111.042  0.00 97.00      PROA   
ATOM   1334  HG  LEU P  87     -30.027 -92.033 112.085  0.00 97.00      PROA   
ATOM   1335  CD1 LEU P  87     -31.924 -91.708 111.113  0.00 97.00      PROA   
ATOM   1336 HD11 LEU P  87     -32.336 -91.550 110.094  0.00 97.00      PROA   
ATOM   1337 HD12 LEU P  87     -32.165 -90.825 111.737  0.00 97.00      PROA   
ATOM   1338 HD13 LEU P  87     -32.413 -92.598 111.559  0.00 97.00      PROA   
ATOM   1339  CD2 LEU P  87     -30.078 -93.229 110.315  0.00 97.00      PROA   
ATOM   1340 HD21 LEU P  87     -28.980 -93.387 110.265  0.00 97.00      PROA   
ATOM   1341 HD22 LEU P  87     -30.484 -93.206 109.282  0.00 97.00      PROA   
ATOM   1342 HD23 LEU P  87     -30.535 -94.076 110.867  0.00 97.00      PROA   
ATOM   1343  C   LEU P  87     -29.220 -89.540 112.533  0.00 97.00      PROA   
ATOM   1344  O   LEU P  87     -28.100 -90.002 112.739  0.00 97.00      PROA   
ATOM   1345  N   GLN P  88     -30.012 -89.141 113.544  0.00 97.00      PROA   
ATOM   1346  HN  GLN P  88     -30.926 -88.776 113.366  0.00 97.00      PROA   
ATOM   1347  CA  GLN P  88     -29.621 -89.173 114.930  0.00 97.00      PROA   
ATOM   1348  HA  GLN P  88     -28.554 -89.006 114.997  0.00 97.00      PROA   
ATOM   1349  CB  GLN P  88     -30.344 -88.065 115.737  0.00 97.00      PROA   
ATOM   1350  HB1 GLN P  88     -29.963 -88.093 116.779  0.00 97.00      PROA   
ATOM   1351  HB2 GLN P  88     -31.435 -88.279 115.754  0.00 97.00      PROA   
ATOM   1352  CG  GLN P  88     -30.120 -86.646 115.169  0.00 97.00      PROA   
ATOM   1353  HG1 GLN P  88     -30.490 -86.581 114.125  0.00 97.00      PROA   
ATOM   1354  HG2 GLN P  88     -29.033 -86.417 115.164  0.00 97.00      PROA   
ATOM   1355  CD  GLN P  88     -30.891 -85.595 115.983  0.00 97.00      PROA   
ATOM   1356  OE1 GLN P  88     -32.123 -85.622 116.054  0.00 97.00      PROA   
ATOM   1357  NE2 GLN P  88     -30.149 -84.612 116.567  0.00 97.00      PROA   
ATOM   1358 HE21 GLN P  88     -30.623 -83.812 116.931  0.00 97.00      PROA   
ATOM   1359 HE22 GLN P  88     -29.155 -84.614 116.473  0.00 97.00      PROA   
ATOM   1360  C   GLN P  88     -29.942 -90.541 115.505  0.00 97.00      PROA   
ATOM   1361  O   GLN P  88     -31.082 -90.991 115.474  0.00 97.00      PROA   
ATOM   1362  N   VAL P  89     -28.916 -91.257 116.018  0.00 97.00      PROA   
ATOM   1363  HN  VAL P  89     -27.994 -90.883 116.010  0.00 97.00      PROA   
ATOM   1364  CA  VAL P  89     -29.036 -92.641 116.442  0.00 97.00      PROA   
ATOM   1365  HA  VAL P  89     -30.062 -92.970 116.346  0.00 97.00      PROA   
ATOM   1366  CB  VAL P  89     -28.158 -93.551 115.584  0.00 97.00      PROA   
ATOM   1367  HB  VAL P  89     -27.099 -93.203 115.629  0.00 97.00      PROA   
ATOM   1368  CG1 VAL P  89     -28.213 -95.016 116.054  0.00 97.00      PROA   
ATOM   1369 HG11 VAL P  89     -29.262 -95.374 116.102  0.00 97.00      PROA   
ATOM   1370 HG12 VAL P  89     -27.734 -95.149 117.044  0.00 97.00      PROA   
ATOM   1371 HG13 VAL P  89     -27.662 -95.644 115.325  0.00 97.00      PROA   
ATOM   1372  CG2 VAL P  89     -28.629 -93.460 114.117  0.00 97.00      PROA   
ATOM   1373 HG21 VAL P  89     -28.408 -92.461 113.689  0.00 97.00      PROA   
ATOM   1374 HG22 VAL P  89     -29.721 -93.643 114.047  0.00 97.00      PROA   
ATOM   1375 HG23 VAL P  89     -28.107 -94.220 113.499  0.00 97.00      PROA   
ATOM   1376  C   VAL P  89     -28.657 -92.760 117.906  0.00 97.00      PROA   
ATOM   1377  O   VAL P  89     -27.685 -92.152 118.352  0.00 97.00      PROA   
ATOM   1378  N   SER P  90     -29.436 -93.558 118.689  0.00 97.00      PROA   
ATOM   1379  HN  SER P  90     -30.262 -93.957 118.296  0.00 97.00      PROA   
ATOM   1380  CA  SER P  90     -29.244 -93.775 120.122  0.00 97.00      PROA   
ATOM   1381  HA  SER P  90     -29.373 -92.819 120.610  0.00 97.00      PROA   
ATOM   1382  CB  SER P  90     -30.279 -94.766 120.720  0.00 97.00      PROA   
ATOM   1383  HB1 SER P  90     -30.096 -94.903 121.809  0.00 97.00      PROA   
ATOM   1384  HB2 SER P  90     -30.207 -95.760 120.234  0.00 97.00      PROA   
ATOM   1385  OG  SER P  90     -31.604 -94.267 120.601  0.00 97.00      PROA   
ATOM   1386  HG1 SER P  90     -31.764 -94.066 119.672  0.00 97.00      PROA   
ATOM   1387  C   SER P  90     -27.878 -94.309 120.530  0.00 97.00      PROA   
ATOM   1388  O   SER P  90     -27.285 -93.807 121.483  0.00 97.00      PROA   
ATOM   1389  N   SER P  91     -27.336 -95.327 119.820  0.00 97.00      PROA   
ATOM   1390  HN  SER P  91     -27.821 -95.740 119.056  0.00 97.00      PROA   
ATOM   1391  CA  SER P  91     -25.992 -95.815 120.081  0.00 97.00      PROA   
ATOM   1392  HA  SER P  91     -25.351 -94.943 120.076  0.00 97.00      PROA   
ATOM   1393  CB  SER P  91     -25.801 -96.543 121.441  0.00 97.00      PROA   
ATOM   1394  HB1 SER P  91     -25.053 -97.361 121.400  0.00 97.00      PROA   
ATOM   1395  HB2 SER P  91     -26.764 -96.987 121.773  0.00 97.00      PROA   
ATOM   1396  OG  SER P  91     -25.344 -95.614 122.418  0.00 97.00      PROA   
ATOM   1397  HG1 SER P  91     -26.019 -94.928 122.469  0.00 97.00      PROA   
ATOM   1398  C   SER P  91     -25.485 -96.652 118.936  0.00 97.00      PROA   
ATOM   1399  O   SER P  91     -26.243 -97.092 118.077  0.00 97.00      PROA   
ATOM   1400  N   ARG P  92     -24.146 -96.858 118.885  0.00 97.00      PROA   
ATOM   1401  HN  ARG P  92     -23.554 -96.488 119.598  0.00 97.00      PROA   
ATOM   1402  CA  ARG P  92     -23.475 -97.523 117.781  0.00 97.00      PROA   
ATOM   1403  HA  ARG P  92     -23.971 -97.251 116.857  0.00 97.00      PROA   
ATOM   1404  CB  ARG P  92     -21.984 -97.085 117.713  0.00 97.00      PROA   
ATOM   1405  HB1 ARG P  92     -21.586 -97.368 116.714  0.00 97.00      PROA   
ATOM   1406  HB2 ARG P  92     -21.390 -97.629 118.482  0.00 97.00      PROA   
ATOM   1407  CG  ARG P  92     -21.755 -95.574 117.954  0.00 97.00      PROA   
ATOM   1408  HG1 ARG P  92     -21.965 -95.344 119.022  0.00 97.00      PROA   
ATOM   1409  HG2 ARG P  92     -22.476 -94.982 117.347  0.00 97.00      PROA   
ATOM   1410  CD  ARG P  92     -20.317 -95.099 117.675  0.00 97.00      PROA   
ATOM   1411  HD1 ARG P  92     -19.575 -95.854 118.006  0.00 97.00      PROA   
ATOM   1412  HD2 ARG P  92     -20.102 -94.144 118.206  0.00 97.00      PROA   
ATOM   1413  NE  ARG P  92     -20.167 -94.903 116.198  0.00 97.00      PROA   
ATOM   1414  HE  ARG P  92     -19.976 -95.683 115.610  0.00 97.00      PROA   
ATOM   1415  CZ  ARG P  92     -20.579 -93.787 115.570  0.00 97.00      PROA   
ATOM   1416  NH1 ARG P  92     -20.901 -92.645 116.197  0.00 97.00      PROA   
ATOM   1417 HH11 ARG P  92     -20.438 -92.428 117.052  0.00 97.00      PROA   
ATOM   1418 HH12 ARG P  92     -21.169 -91.900 115.589  0.00 97.00      PROA   
ATOM   1419  NH2 ARG P  92     -20.603 -93.739 114.225  0.00 97.00      PROA   
ATOM   1420 HH21 ARG P  92     -20.149 -94.454 113.707  0.00 97.00      PROA   
ATOM   1421 HH22 ARG P  92     -20.666 -92.827 113.825  0.00 97.00      PROA   
ATOM   1422  C   ARG P  92     -23.540 -99.040 117.934  0.00 97.00      PROA   
ATOM   1423  O   ARG P  92     -23.377 -99.786 116.969  0.00 97.00      PROA   
ATOM   1424  N   VAL P  93     -23.811 -99.528 119.164  0.00 97.00      PROA   
ATOM   1425  HN  VAL P  93     -23.987 -98.913 119.925  0.00 97.00      PROA   
ATOM   1426  CA  VAL P  93     -23.916-100.931 119.488  0.00 97.00      PROA   
ATOM   1427  HA  VAL P  93     -24.269-101.462 118.617  0.00 97.00      PROA   
ATOM   1428  CB  VAL P  93     -22.633-101.590 120.022  0.00 97.00      PROA   
ATOM   1429  HB  VAL P  93     -22.872-102.627 120.359  0.00 97.00      PROA   
ATOM   1430  CG1 VAL P  93     -21.585-101.703 118.894  0.00 97.00      PROA   
ATOM   1431 HG11 VAL P  93     -21.259-100.694 118.566  0.00 97.00      PROA   
ATOM   1432 HG12 VAL P  93     -22.002-102.236 118.017  0.00 97.00      PROA   
ATOM   1433 HG13 VAL P  93     -20.689-102.252 119.255  0.00 97.00      PROA   
ATOM   1434  CG2 VAL P  93     -22.047-100.819 121.227  0.00 97.00      PROA   
ATOM   1435 HG21 VAL P  93     -22.758-100.793 122.077  0.00 97.00      PROA   
ATOM   1436 HG22 VAL P  93     -21.792 -99.776 120.943  0.00 97.00      PROA   
ATOM   1437 HG23 VAL P  93     -21.117-101.316 121.577  0.00 97.00      PROA   
ATOM   1438  C   VAL P  93     -25.001-101.018 120.528  0.00 97.00      PROA   
ATOM   1439  O   VAL P  93     -25.144-100.125 121.360  0.00 97.00      PROA   
ATOM   1440  N   LEU P  94     -25.808-102.103 120.465  0.00 97.00      PROA   
ATOM   1441  HN  LEU P  94     -25.698-102.781 119.745  0.00 97.00      PROA   
ATOM   1442  CA  LEU P  94     -26.846-102.423 121.415  0.00 97.00      PROA   
ATOM   1443  HA  LEU P  94     -26.563-102.067 122.398  0.00 97.00      PROA   
ATOM   1444  CB  LEU P  94     -28.268-101.904 121.050  0.00 97.00      PROA   
ATOM   1445  HB1 LEU P  94     -28.945-102.202 121.884  0.00 97.00      PROA   
ATOM   1446  HB2 LEU P  94     -28.642-102.391 120.124  0.00 97.00      PROA   
ATOM   1447  CG  LEU P  94     -28.425-100.370 120.891  0.00 97.00      PROA   
ATOM   1448  HG  LEU P  94     -27.703 -99.877 121.583  0.00 97.00      PROA   
ATOM   1449  CD1 LEU P  94     -28.158 -99.872 119.457  0.00 97.00      PROA   
ATOM   1450 HD11 LEU P  94     -28.914-100.295 118.761  0.00 97.00      PROA   
ATOM   1451 HD12 LEU P  94     -27.151-100.163 119.102  0.00 97.00      PROA   
ATOM   1452 HD13 LEU P  94     -28.227 -98.764 119.424  0.00 97.00      PROA   
ATOM   1453  CD2 LEU P  94     -29.834 -99.938 121.341  0.00 97.00      PROA   
ATOM   1454 HD21 LEU P  94     -29.986-100.193 122.410  0.00 97.00      PROA   
ATOM   1455 HD22 LEU P  94     -30.606-100.469 120.746  0.00 97.00      PROA   
ATOM   1456 HD23 LEU P  94     -29.970 -98.844 121.217  0.00 97.00      PROA   
ATOM   1457  C   LEU P  94     -26.893-103.935 121.442  0.00 97.00      PROA   
ATOM   1458  O   LEU P  94     -26.329-104.601 120.577  0.00 97.00      PROA   
ATOM   1459  N   THR P  95     -27.569-104.513 122.458  0.00 97.00      PROA   
ATOM   1460  HN  THR P  95     -27.908-103.954 123.215  0.00 97.00      PROA   
ATOM   1461  CA  THR P  95     -27.867-105.930 122.590  0.00 97.00      PROA   
ATOM   1462  HA  THR P  95     -27.214-106.487 121.936  0.00 97.00      PROA   
ATOM   1463  CB  THR P  95     -27.718-106.464 124.021  0.00 97.00      PROA   
ATOM   1464  HB  THR P  95     -28.664-106.363 124.603  0.00 97.00      PROA   
ATOM   1465  OG1 THR P  95     -26.732-105.740 124.740  0.00 97.00      PROA   
ATOM   1466  HG1 THR P  95     -27.143-104.885 124.912  0.00 97.00      PROA   
ATOM   1467  CG2 THR P  95     -27.268-107.931 124.003  0.00 97.00      PROA   
ATOM   1468 HG21 THR P  95     -26.277-108.017 123.511  0.00 97.00      PROA   
ATOM   1469 HG22 THR P  95     -27.994-108.568 123.464  0.00 97.00      PROA   
ATOM   1470 HG23 THR P  95     -27.173-108.304 125.045  0.00 97.00      PROA   
ATOM   1471  C   THR P  95     -29.306-106.109 122.139  0.00 97.00      PROA   
ATOM   1472  O   THR P  95     -30.070-105.154 122.047  0.00 97.00      PROA   
ATOM   1473  N   GLU P  96     -29.726-107.353 121.828  0.00 97.00      PROA   
ATOM   1474  HN  GLU P  96     -29.075-108.110 121.792  0.00 97.00      PROA   
ATOM   1475  CA  GLU P  96     -31.106-107.692 121.539  0.00 97.00      PROA   
ATOM   1476  HA  GLU P  96     -31.408-107.049 120.725  0.00 97.00      PROA   
ATOM   1477  CB  GLU P  96     -31.260-109.170 121.084  0.00 97.00      PROA   
ATOM   1478  HB1 GLU P  96     -30.546-109.357 120.249  0.00 97.00      PROA   
ATOM   1479  HB2 GLU P  96     -32.286-109.312 120.682  0.00 97.00      PROA   
ATOM   1480  CG  GLU P  96     -30.998-110.186 122.217  0.00 97.00      PROA   
ATOM   1481  HG1 GLU P  96     -31.600-109.933 123.113  0.00 97.00      PROA   
ATOM   1482  HG2 GLU P  96     -29.928-110.140 122.506  0.00 97.00      PROA   
ATOM   1483  CD  GLU P  96     -31.342-111.632 121.867  0.00 97.00      PROA   
ATOM   1484  OE1 GLU P  96     -32.180-111.881 120.963  0.00 97.00      PROA   
ATOM   1485  OE2 GLU P  96     -30.761-112.522 122.544  0.00 97.00      PROA   
ATOM   1486  C   GLU P  96     -32.027-107.405 122.725  0.00 97.00      PROA   
ATOM   1487  O   GLU P  96     -31.635-107.493 123.887  0.00 97.00      PROA   
ATOM   1488  N   GLY P  97     -33.290-107.020 122.446  0.00 97.00      PROA   
ATOM   1489  HN  GLY P  97     -33.577-106.940 121.491  0.00 97.00      PROA   
ATOM   1490  CA  GLY P  97     -34.281-106.714 123.463  0.00 97.00      PROA   
ATOM   1491  HA1 GLY P  97     -34.077-107.291 124.354  0.00 97.00      PROA   
ATOM   1492  HA2 GLY P  97     -35.249-106.943 123.046  0.00 97.00      PROA   
ATOM   1493  C   GLY P  97     -34.293-105.263 123.853  0.00 97.00      PROA   
ATOM   1494  O   GLY P  97     -35.326-104.750 124.277  0.00 97.00      PROA   
ATOM   1495  N   GLU P  98     -33.142-104.563 123.730  0.00 97.00      PROA   
ATOM   1496  HN  GLU P  98     -32.302-105.029 123.461  0.00 97.00      PROA   
ATOM   1497  CA  GLU P  98     -32.994-103.149 124.007  0.00 97.00      PROA   
ATOM   1498  HA  GLU P  98     -33.278-103.021 125.038  0.00 97.00      PROA   
ATOM   1499  CB  GLU P  98     -31.512-102.703 123.899  0.00 97.00      PROA   
ATOM   1500  HB1 GLU P  98     -31.457-101.595 123.990  0.00 97.00      PROA   
ATOM   1501  HB2 GLU P  98     -31.117-102.979 122.898  0.00 97.00      PROA   
ATOM   1502  CG  GLU P  98     -30.617-103.309 125.003  0.00 97.00      PROA   
ATOM   1503  HG1 GLU P  98     -30.582-104.417 124.914  0.00 97.00      PROA   
ATOM   1504  HG2 GLU P  98     -31.023-103.049 126.003  0.00 97.00      PROA   
ATOM   1505  CD  GLU P  98     -29.196-102.755 124.930  0.00 97.00      PROA   
ATOM   1506  OE1 GLU P  98     -28.251-103.574 124.947  0.00 97.00      PROA   
ATOM   1507  OE2 GLU P  98     -29.026-101.510 124.882  0.00 97.00      PROA   
ATOM   1508  C   GLU P  98     -33.851-102.244 123.119  0.00 97.00      PROA   
ATOM   1509  O   GLU P  98     -33.939-102.487 121.920  0.00 97.00      PROA   
ATOM   1510  N   PRO P  99     -34.491-101.188 123.613  0.00 97.00      PROA   
ATOM   1511  CD  PRO P  99     -34.850-101.032 125.023  0.00 97.00      PROA   
ATOM   1512  HD1 PRO P  99     -33.971-100.615 125.560  0.00 97.00      PROA   
ATOM   1513  HD2 PRO P  99     -35.162-101.998 125.479  0.00 97.00      PROA   
ATOM   1514  CA  PRO P  99     -35.020-100.099 122.798  0.00 97.00      PROA   
ATOM   1515  HA  PRO P  99     -35.770-100.529 122.153  0.00 97.00      PROA   
ATOM   1516  CB  PRO P  99     -35.631 -99.129 123.823  0.00 97.00      PROA   
ATOM   1517  HB1 PRO P  99     -36.505 -98.586 123.412  0.00 97.00      PROA   
ATOM   1518  HB2 PRO P  99     -34.873 -98.396 124.178  0.00 97.00      PROA   
ATOM   1519  CG  PRO P  99     -36.007-100.035 125.001  0.00 97.00      PROA   
ATOM   1520  HG1 PRO P  99     -36.116 -99.486 125.956  0.00 97.00      PROA   
ATOM   1521  HG2 PRO P  99     -36.951-100.577 124.768  0.00 97.00      PROA   
ATOM   1522  C   PRO P  99     -33.989 -99.401 121.919  0.00 97.00      PROA   
ATOM   1523  O   PRO P  99     -32.915 -99.064 122.411  0.00 97.00      PROA   
ATOM   1524  N   LEU P 100     -34.302 -99.140 120.631  0.00 97.00      PROA   
ATOM   1525  HN  LEU P 100     -35.168 -99.463 120.252  0.00 97.00      PROA   
ATOM   1526  CA  LEU P 100     -33.436 -98.359 119.766  0.00 97.00      PROA   
ATOM   1527  HA  LEU P 100     -32.657 -97.891 120.352  0.00 97.00      PROA   
ATOM   1528  CB  LEU P 100     -32.755 -99.246 118.689  0.00 97.00      PROA   
ATOM   1529  HB1 LEU P 100     -33.524 -99.896 118.222  0.00 97.00      PROA   
ATOM   1530  HB2 LEU P 100     -32.046 -99.920 119.217  0.00 97.00      PROA   
ATOM   1531  CG  LEU P 100     -31.986 -98.526 117.552  0.00 97.00      PROA   
ATOM   1532  HG  LEU P 100     -32.717 -97.944 116.944  0.00 97.00      PROA   
ATOM   1533  CD1 LEU P 100     -30.923 -97.544 118.073  0.00 97.00      PROA   
ATOM   1534 HD11 LEU P 100     -30.238 -98.063 118.774  0.00 97.00      PROA   
ATOM   1535 HD12 LEU P 100     -31.399 -96.695 118.603  0.00 97.00      PROA   
ATOM   1536 HD13 LEU P 100     -30.326 -97.141 117.229  0.00 97.00      PROA   
ATOM   1537  CD2 LEU P 100     -31.330 -99.557 116.614  0.00 97.00      PROA   
ATOM   1538 HD21 LEU P 100     -32.086-100.272 116.230  0.00 97.00      PROA   
ATOM   1539 HD22 LEU P 100     -30.550-100.127 117.162  0.00 97.00      PROA   
ATOM   1540 HD23 LEU P 100     -30.852 -99.046 115.752  0.00 97.00      PROA   
ATOM   1541  C   LEU P 100     -34.233 -97.241 119.139  0.00 97.00      PROA   
ATOM   1542  O   LEU P 100     -35.123 -97.477 118.332  0.00 97.00      PROA   
ATOM   1543  N   ALA P 101     -33.913 -95.971 119.481  0.00 97.00      PROA   
ATOM   1544  HN  ALA P 101     -33.212 -95.778 120.165  0.00 97.00      PROA   
ATOM   1545  CA  ALA P 101     -34.589 -94.811 118.940  0.00 97.00      PROA   
ATOM   1546  HA  ALA P 101     -35.512 -95.117 118.469  0.00 97.00      PROA   
ATOM   1547  CB  ALA P 101     -34.966 -93.814 120.052  0.00 97.00      PROA   
ATOM   1548  HB1 ALA P 101     -34.066 -93.435 120.578  0.00 97.00      PROA   
ATOM   1549  HB2 ALA P 101     -35.609 -94.325 120.803  0.00 97.00      PROA   
ATOM   1550  HB3 ALA P 101     -35.534 -92.954 119.643  0.00 97.00      PROA   
ATOM   1551  C   ALA P 101     -33.741 -94.135 117.874  0.00 97.00      PROA   
ATOM   1552  O   ALA P 101     -32.541 -93.921 118.027  0.00 97.00      PROA   
ATOM   1553  N   LEU P 102     -34.382 -93.811 116.730  0.00 97.00      PROA   
ATOM   1554  HN  LEU P 102     -35.334 -94.083 116.604  0.00 97.00      PROA   
ATOM   1555  CA  LEU P 102     -33.781 -93.186 115.573  0.00 97.00      PROA   
ATOM   1556  HA  LEU P 102     -32.750 -92.934 115.780  0.00 97.00      PROA   
ATOM   1557  CB  LEU P 102     -33.884 -94.098 114.320  0.00 97.00      PROA   
ATOM   1558  HB1 LEU P 102     -33.320 -93.642 113.478  0.00 97.00      PROA   
ATOM   1559  HB2 LEU P 102     -34.953 -94.172 114.017  0.00 97.00      PROA   
ATOM   1560  CG  LEU P 102     -33.392 -95.553 114.509  0.00 97.00      PROA   
ATOM   1561  HG  LEU P 102     -33.938 -96.013 115.367  0.00 97.00      PROA   
ATOM   1562  CD1 LEU P 102     -33.727 -96.393 113.266  0.00 97.00      PROA   
ATOM   1563 HD11 LEU P 102     -33.177 -95.999 112.385  0.00 97.00      PROA   
ATOM   1564 HD12 LEU P 102     -34.816 -96.359 113.051  0.00 97.00      PROA   
ATOM   1565 HD13 LEU P 102     -33.428 -97.449 113.433  0.00 97.00      PROA   
ATOM   1566  CD2 LEU P 102     -31.885 -95.622 114.801  0.00 97.00      PROA   
ATOM   1567 HD21 LEU P 102     -31.635 -95.037 115.709  0.00 97.00      PROA   
ATOM   1568 HD22 LEU P 102     -31.316 -95.212 113.941  0.00 97.00      PROA   
ATOM   1569 HD23 LEU P 102     -31.571 -96.676 114.959  0.00 97.00      PROA   
ATOM   1570  C   LEU P 102     -34.544 -91.916 115.261  0.00 97.00      PROA   
ATOM   1571  O   LEU P 102     -35.770 -91.903 115.289  0.00 97.00      PROA   
ATOM   1572  N   ARG P 103     -33.847 -90.802 114.938  0.00 97.00      PROA   
ATOM   1573  HN  ARG P 103     -32.853 -90.772 115.027  0.00 97.00      PROA   
ATOM   1574  CA  ARG P 103     -34.513 -89.627 114.415  0.00 97.00      PROA   
ATOM   1575  HA  ARG P 103     -35.503 -89.898 114.084  0.00 97.00      PROA   
ATOM   1576  CB  ARG P 103     -34.689 -88.502 115.470  0.00 97.00      PROA   
ATOM   1577  HB1 ARG P 103     -33.694 -88.173 115.840  0.00 97.00      PROA   
ATOM   1578  HB2 ARG P 103     -35.250 -88.916 116.337  0.00 97.00      PROA   
ATOM   1579  CG  ARG P 103     -35.447 -87.296 114.897  0.00 97.00      PROA   
ATOM   1580  HG1 ARG P 103     -36.452 -87.637 114.556  0.00 97.00      PROA   
ATOM   1581  HG2 ARG P 103     -34.885 -86.923 114.013  0.00 97.00      PROA   
ATOM   1582  CD  ARG P 103     -35.597 -86.086 115.811  0.00 97.00      PROA   
ATOM   1583  HD1 ARG P 103     -34.596 -85.695 116.094  0.00 97.00      PROA   
ATOM   1584  HD2 ARG P 103     -36.189 -86.307 116.723  0.00 97.00      PROA   
ATOM   1585  NE  ARG P 103     -36.346 -85.100 114.969  0.00 97.00      PROA   
ATOM   1586  HE  ARG P 103     -36.961 -85.434 114.258  0.00 97.00      PROA   
ATOM   1587  CZ  ARG P 103     -36.054 -83.797 114.882  0.00 97.00      PROA   
ATOM   1588  NH1 ARG P 103     -35.111 -83.174 115.593  0.00 97.00      PROA   
ATOM   1589 HH11 ARG P 103     -34.427 -83.689 116.093  0.00 97.00      PROA   
ATOM   1590 HH12 ARG P 103     -35.003 -82.201 115.372  0.00 97.00      PROA   
ATOM   1591  NH2 ARG P 103     -36.705 -83.042 113.982  0.00 97.00      PROA   
ATOM   1592 HH21 ARG P 103     -37.378 -83.466 113.378  0.00 97.00      PROA   
ATOM   1593 HH22 ARG P 103     -36.351 -82.119 113.841  0.00 97.00      PROA   
ATOM   1594  C   ARG P 103     -33.811 -89.064 113.195  0.00 97.00      PROA   
ATOM   1595  O   ARG P 103     -32.697 -88.566 113.265  0.00 97.00      PROA   
ATOM   1596  N   CYS P 104     -34.497 -89.052 112.031  0.00 97.00      PROA   
ATOM   1597  HN  CYS P 104     -35.361 -89.550 111.959  0.00 97.00      PROA   
ATOM   1598  CA  CYS P 104     -34.143 -88.230 110.887  0.00 97.00      PROA   
ATOM   1599  HA  CYS P 104     -33.090 -88.379 110.691  0.00 97.00      PROA   
ATOM   1600  CB  CYS P 104     -34.968 -88.641 109.642  0.00 97.00      PROA   
ATOM   1601  HB1 CYS P 104     -36.012 -88.271 109.733  0.00 97.00      PROA   
ATOM   1602  HB2 CYS P 104     -35.029 -89.753 109.634  0.00 97.00      PROA   
ATOM   1603  SG  CYS P 104     -34.229 -88.107 108.069  0.00 97.00      PROA   
ATOM   1604  C   CYS P 104     -34.376 -86.757 111.200  0.00 97.00      PROA   
ATOM   1605  O   CYS P 104     -35.426 -86.391 111.717  0.00 97.00      PROA   
ATOM   1606  N   HSD P 105     -33.390 -85.877 110.925  0.00 97.00      PROA   
ATOM   1607  HN  HSD P 105     -32.539 -86.177 110.501  0.00 97.00      PROA   
ATOM   1608  CA  HSD P 105     -33.370 -84.534 111.471  0.00 97.00      PROA   
ATOM   1609  HA  HSD P 105     -34.380 -84.168 111.605  0.00 97.00      PROA   
ATOM   1610  CB  HSD P 105     -32.671 -84.573 112.855  0.00 97.00      PROA   
ATOM   1611  HB1 HSD P 105     -31.915 -85.388 112.798  0.00 97.00      PROA   
ATOM   1612  HB2 HSD P 105     -33.410 -84.880 113.626  0.00 97.00      PROA   
ATOM   1613  ND1 HSD P 105     -32.485 -82.210 113.818  0.00 97.00      PROA   
ATOM   1614  HD1 HSD P 105     -33.398 -81.861 113.591  0.00 97.00      PROA   
ATOM   1615  CG  HSD P 105     -31.916 -83.374 113.348  0.00 97.00      PROA   
ATOM   1616  CE1 HSD P 105     -31.508 -81.528 114.463  0.00 97.00      PROA   
ATOM   1617  HE1 HSD P 105     -31.679 -80.565 114.944  0.00 97.00      PROA   
ATOM   1618  NE2 HSD P 105     -30.354 -82.163 114.432  0.00 97.00      PROA   
ATOM   1619  CD2 HSD P 105     -30.612 -83.322 113.724  0.00 97.00      PROA   
ATOM   1620  HD2 HSD P 105     -29.831 -84.058 113.581  0.00 97.00      PROA   
ATOM   1621  C   HSD P 105     -32.709 -83.602 110.485  0.00 97.00      PROA   
ATOM   1622  O   HSD P 105     -31.859 -84.014 109.701  0.00 97.00      PROA   
ATOM   1623  N   ALA P 106     -33.133 -82.317 110.461  0.00 97.00      PROA   
ATOM   1624  HN  ALA P 106     -33.743 -81.947 111.164  0.00 97.00      PROA   
ATOM   1625  CA  ALA P 106     -32.873 -81.416 109.363  0.00 97.00      PROA   
ATOM   1626  HA  ALA P 106     -32.308 -81.920 108.595  0.00 97.00      PROA   
ATOM   1627  CB  ALA P 106     -34.209 -80.922 108.774  0.00 97.00      PROA   
ATOM   1628  HB1 ALA P 106     -34.839 -80.485 109.578  0.00 97.00      PROA   
ATOM   1629  HB2 ALA P 106     -34.770 -81.783 108.348  0.00 97.00      PROA   
ATOM   1630  HB3 ALA P 106     -34.059 -80.171 107.973  0.00 97.00      PROA   
ATOM   1631  C   ALA P 106     -32.038 -80.252 109.825  0.00 97.00      PROA   
ATOM   1632  O   ALA P 106     -32.075 -79.868 110.990  0.00 97.00      PROA   
ATOM   1633  N   TRP P 107     -31.206 -79.680 108.917  0.00 97.00      PROA   
ATOM   1634  HN  TRP P 107     -31.112 -80.065 108.000  0.00 97.00      PROA   
ATOM   1635  CA  TRP P 107     -30.336 -78.567 109.254  0.00 97.00      PROA   
ATOM   1636  HA  TRP P 107     -29.782 -78.915 110.114  0.00 97.00      PROA   
ATOM   1637  CB  TRP P 107     -29.236 -78.280 108.184  0.00 97.00      PROA   
ATOM   1638  HB1 TRP P 107     -29.737 -78.194 107.194  0.00 97.00      PROA   
ATOM   1639  HB2 TRP P 107     -28.566 -79.166 108.143  0.00 97.00      PROA   
ATOM   1640  CG  TRP P 107     -28.405 -77.054 108.426  0.00 97.00      PROA   
ATOM   1641  CD1 TRP P 107     -28.287 -75.976 107.590  0.00 97.00      PROA   
ATOM   1642  HD1 TRP P 107     -28.608 -75.970 106.557  0.00 97.00      PROA   
ATOM   1643  NE1 TRP P 107     -27.732 -74.923 108.274  0.00 97.00      PROA   
ATOM   1644  HE1 TRP P 107     -27.426 -74.078 107.894  0.00 97.00      PROA   
ATOM   1645  CE2 TRP P 107     -27.486 -75.293 109.563  0.00 97.00      PROA   
ATOM   1646  CD2 TRP P 107     -27.849 -76.651 109.691  0.00 97.00      PROA   
ATOM   1647  CE3 TRP P 107     -27.661 -77.297 110.915  0.00 97.00      PROA   
ATOM   1648  HE3 TRP P 107     -27.885 -78.346 111.041  0.00 97.00      PROA   
ATOM   1649  CZ3 TRP P 107     -27.210 -76.552 112.007  0.00 97.00      PROA   
ATOM   1650  HZ3 TRP P 107     -27.094 -77.026 112.973  0.00 97.00      PROA   
ATOM   1651  CZ2 TRP P 107     -27.037 -74.551 110.649  0.00 97.00      PROA   
ATOM   1652  HZ2 TRP P 107     -26.812 -73.499 110.563  0.00 97.00      PROA   
ATOM   1653  CH2 TRP P 107     -26.925 -75.197 111.880  0.00 97.00      PROA   
ATOM   1654  HH2 TRP P 107     -26.606 -74.642 112.753  0.00 97.00      PROA   
ATOM   1655  C   TRP P 107     -31.074 -77.317 109.740  0.00 97.00      PROA   
ATOM   1656  O   TRP P 107     -31.756 -76.612 108.995  0.00 97.00      PROA   
ATOM   1657  N   LYS P 108     -30.927 -77.066 111.065  0.00 97.00      PROA   
ATOM   1658  HN  LYS P 108     -30.309 -77.652 111.582  0.00 97.00      PROA   
ATOM   1659  CA  LYS P 108     -31.583 -76.048 111.856  0.00 97.00      PROA   
ATOM   1660  HA  LYS P 108     -31.259 -76.239 112.866  0.00 97.00      PROA   
ATOM   1661  CB  LYS P 108     -31.113 -74.628 111.427  0.00 97.00      PROA   
ATOM   1662  HB1 LYS P 108     -31.590 -74.349 110.465  0.00 97.00      PROA   
ATOM   1663  HB2 LYS P 108     -30.016 -74.706 111.231  0.00 97.00      PROA   
ATOM   1664  CG  LYS P 108     -31.297 -73.509 112.473  0.00 97.00      PROA   
ATOM   1665  HG1 LYS P 108     -32.383 -73.332 112.627  0.00 97.00      PROA   
ATOM   1666  HG2 LYS P 108     -30.858 -72.574 112.057  0.00 97.00      PROA   
ATOM   1667  CD  LYS P 108     -30.638 -73.854 113.828  0.00 97.00      PROA   
ATOM   1668  HD1 LYS P 108     -29.632 -74.296 113.641  0.00 97.00      PROA   
ATOM   1669  HD2 LYS P 108     -31.262 -74.643 114.305  0.00 97.00      PROA   
ATOM   1670  CE  LYS P 108     -30.505 -72.715 114.856  0.00 97.00      PROA   
ATOM   1671  HE1 LYS P 108     -30.225 -73.139 115.848  0.00 97.00      PROA   
ATOM   1672  HE2 LYS P 108     -31.455 -72.157 114.978  0.00 97.00      PROA   
ATOM   1673  NZ  LYS P 108     -29.427 -71.764 114.488  0.00 97.00      PROA   
ATOM   1674  HZ1 LYS P 108     -28.579 -72.286 114.196  0.00 97.00      PROA   
ATOM   1675  HZ2 LYS P 108     -29.120 -71.243 115.329  0.00 97.00      PROA   
ATOM   1676  HZ3 LYS P 108     -29.725 -71.100 113.744  0.00 97.00      PROA   
ATOM   1677  C   LYS P 108     -33.094 -76.265 111.837  0.00 97.00      PROA   
ATOM   1678  O   LYS P 108     -33.874 -75.329 111.695  0.00 97.00      PROA   
ATOM   1679  N   ASP P 109     -33.497 -77.552 112.008  0.00 97.00      PROA   
ATOM   1680  HN  ASP P 109     -32.786 -78.229 112.183  0.00 97.00      PROA   
ATOM   1681  CA  ASP P 109     -34.794 -78.196 111.842  0.00 97.00      PROA   
ATOM   1682  HA  ASP P 109     -34.533 -79.020 111.200  0.00 97.00      PROA   
ATOM   1683  CB  ASP P 109     -35.335 -78.780 113.176  0.00 97.00      PROA   
ATOM   1684  HB1 ASP P 109     -36.432 -78.656 113.288  0.00 97.00      PROA   
ATOM   1685  HB2 ASP P 109     -34.847 -78.244 114.021  0.00 97.00      PROA   
ATOM   1686  CG  ASP P 109     -35.047 -80.267 113.349  0.00 97.00      PROA   
ATOM   1687  OD1 ASP P 109     -34.781 -80.999 112.364  0.00 97.00      PROA   
ATOM   1688  OD2 ASP P 109     -35.211 -80.706 114.511  0.00 97.00      PROA   
ATOM   1689  C   ASP P 109     -35.908 -77.510 111.069  0.00 97.00      PROA   
ATOM   1690  O   ASP P 109     -36.558 -76.577 111.537  0.00 97.00      PROA   
ATOM   1691  N   LYS P 110     -36.163 -78.026 109.844  0.00 97.00      PROA   
ATOM   1692  HN  LYS P 110     -35.677 -78.843 109.546  0.00 97.00      PROA   
ATOM   1693  CA  LYS P 110     -37.178 -77.550 108.933  0.00 97.00      PROA   
ATOM   1694  HA  LYS P 110     -37.789 -76.806 109.425  0.00 97.00      PROA   
ATOM   1695  CB  LYS P 110     -36.564 -76.986 107.620  0.00 97.00      PROA   
ATOM   1696  HB1 LYS P 110     -37.371 -76.539 107.000  0.00 97.00      PROA   
ATOM   1697  HB2 LYS P 110     -36.111 -77.820 107.038  0.00 97.00      PROA   
ATOM   1698  CG  LYS P 110     -35.454 -75.932 107.840  0.00 97.00      PROA   
ATOM   1699  HG1 LYS P 110     -35.100 -75.583 106.844  0.00 97.00      PROA   
ATOM   1700  HG2 LYS P 110     -34.587 -76.422 108.338  0.00 97.00      PROA   
ATOM   1701  CD  LYS P 110     -35.900 -74.727 108.693  0.00 97.00      PROA   
ATOM   1702  HD1 LYS P 110     -36.337 -75.103 109.639  0.00 97.00      PROA   
ATOM   1703  HD2 LYS P 110     -36.708 -74.169 108.174  0.00 97.00      PROA   
ATOM   1704  CE  LYS P 110     -34.765 -73.779 109.106  0.00 97.00      PROA   
ATOM   1705  HE1 LYS P 110     -33.950 -74.337 109.606  0.00 97.00      PROA   
ATOM   1706  HE2 LYS P 110     -35.144 -72.989 109.790  0.00 97.00      PROA   
ATOM   1707  NZ  LYS P 110     -34.160 -73.133 107.928  0.00 97.00      PROA   
ATOM   1708  HZ1 LYS P 110     -34.908 -72.724 107.334  0.00 97.00      PROA   
ATOM   1709  HZ2 LYS P 110     -33.643 -73.863 107.397  0.00 97.00      PROA   
ATOM   1710  HZ3 LYS P 110     -33.499 -72.391 108.235  0.00 97.00      PROA   
ATOM   1711  C   LYS P 110     -38.041 -78.756 108.638  0.00 97.00      PROA   
ATOM   1712  O   LYS P 110     -37.524 -79.864 108.522  0.00 97.00      PROA   
ATOM   1713  N   LEU P 111     -39.384 -78.575 108.556  0.00 97.00      PROA   
ATOM   1714  HN  LEU P 111     -39.782 -77.666 108.664  0.00 97.00      PROA   
ATOM   1715  CA  LEU P 111     -40.367 -79.645 108.518  0.00 97.00      PROA   
ATOM   1716  HA  LEU P 111     -40.102 -80.359 109.286  0.00 97.00      PROA   
ATOM   1717  CB  LEU P 111     -41.803 -79.111 108.810  0.00 97.00      PROA   
ATOM   1718  HB1 LEU P 111     -42.535 -79.939 108.667  0.00 97.00      PROA   
ATOM   1719  HB2 LEU P 111     -42.050 -78.314 108.075  0.00 97.00      PROA   
ATOM   1720  CG  LEU P 111     -42.078 -78.564 110.240  0.00 97.00      PROA   
ATOM   1721  HG  LEU P 111     -43.182 -78.392 110.287  0.00 97.00      PROA   
ATOM   1722  CD1 LEU P 111     -41.738 -79.591 111.335  0.00 97.00      PROA   
ATOM   1723 HD11 LEU P 111     -40.643 -79.769 111.372  0.00 97.00      PROA   
ATOM   1724 HD12 LEU P 111     -42.252 -80.555 111.138  0.00 97.00      PROA   
ATOM   1725 HD13 LEU P 111     -42.062 -79.211 112.327  0.00 97.00      PROA   
ATOM   1726  CD2 LEU P 111     -41.425 -77.202 110.546  0.00 97.00      PROA   
ATOM   1727 HD21 LEU P 111     -41.638 -76.474 109.736  0.00 97.00      PROA   
ATOM   1728 HD22 LEU P 111     -40.327 -77.309 110.665  0.00 97.00      PROA   
ATOM   1729 HD23 LEU P 111     -41.829 -76.798 111.499  0.00 97.00      PROA   
ATOM   1730  C   LEU P 111     -40.411 -80.427 107.209  0.00 97.00      PROA   
ATOM   1731  O   LEU P 111     -41.383 -80.359 106.459  0.00 97.00      PROA   
ATOM   1732  N   VAL P 112     -39.364 -81.238 106.928  0.00 97.00      PROA   
ATOM   1733  HN  VAL P 112     -38.529 -81.152 107.470  0.00 97.00      PROA   
ATOM   1734  CA  VAL P 112     -39.304 -82.150 105.800  0.00 97.00      PROA   
ATOM   1735  HA  VAL P 112     -39.417 -81.528 104.923  0.00 97.00      PROA   
ATOM   1736  CB  VAL P 112     -37.962 -82.872 105.649  0.00 97.00      PROA   
ATOM   1737  HB  VAL P 112     -38.017 -83.578 104.786  0.00 97.00      PROA   
ATOM   1738  CG1 VAL P 112     -36.883 -81.822 105.309  0.00 97.00      PROA   
ATOM   1739 HG11 VAL P 112     -36.726 -81.130 106.163  0.00 97.00      PROA   
ATOM   1740 HG12 VAL P 112     -37.191 -81.232 104.421  0.00 97.00      PROA   
ATOM   1741 HG13 VAL P 112     -35.917 -82.320 105.081  0.00 97.00      PROA   
ATOM   1742  CG2 VAL P 112     -37.587 -83.679 106.913  0.00 97.00      PROA   
ATOM   1743 HG21 VAL P 112     -38.373 -84.419 107.163  0.00 97.00      PROA   
ATOM   1744 HG22 VAL P 112     -37.439 -83.008 107.785  0.00 97.00      PROA   
ATOM   1745 HG23 VAL P 112     -36.637 -84.231 106.740  0.00 97.00      PROA   
ATOM   1746  C   VAL P 112     -40.452 -83.147 105.757  0.00 97.00      PROA   
ATOM   1747  O   VAL P 112     -40.903 -83.679 106.771  0.00 97.00      PROA   
ATOM   1748  N   TYR P 113     -40.956 -83.381 104.528  0.00 97.00      PROA   
ATOM   1749  HN  TYR P 113     -40.555 -82.927 103.735  0.00 97.00      PROA   
ATOM   1750  CA  TYR P 113     -42.093 -84.221 104.242  0.00 97.00      PROA   
ATOM   1751  HA  TYR P 113     -42.500 -84.581 105.174  0.00 97.00      PROA   
ATOM   1752  CB  TYR P 113     -43.255 -83.472 103.514  0.00 97.00      PROA   
ATOM   1753  HB1 TYR P 113     -43.704 -82.758 104.240  0.00 97.00      PROA   
ATOM   1754  HB2 TYR P 113     -44.056 -84.175 103.205  0.00 97.00      PROA   
ATOM   1755  CG  TYR P 113     -42.817 -82.655 102.316  0.00 97.00      PROA   
ATOM   1756  CD1 TYR P 113     -42.253 -81.376 102.486  0.00 97.00      PROA   
ATOM   1757  HD1 TYR P 113     -42.094 -80.989 103.482  0.00 97.00      PROA   
ATOM   1758  CE1 TYR P 113     -41.878 -80.606 101.380  0.00 97.00      PROA   
ATOM   1759  HE1 TYR P 113     -41.424 -79.637 101.528  0.00 97.00      PROA   
ATOM   1760  CZ  TYR P 113     -42.105 -81.087 100.085  0.00 97.00      PROA   
ATOM   1761  OH  TYR P 113     -41.706 -80.324  98.972  0.00 97.00      PROA   
ATOM   1762  HH  TYR P 113     -40.947 -79.801  99.249  0.00 97.00      PROA   
ATOM   1763  CD2 TYR P 113     -43.059 -83.114 101.009  0.00 97.00      PROA   
ATOM   1764  HD2 TYR P 113     -43.519 -84.077 100.858  0.00 97.00      PROA   
ATOM   1765  CE2 TYR P 113     -42.709 -82.334  99.898  0.00 97.00      PROA   
ATOM   1766  HE2 TYR P 113     -42.882 -82.705  98.898  0.00 97.00      PROA   
ATOM   1767  C   TYR P 113     -41.604 -85.446 103.505  0.00 97.00      PROA   
ATOM   1768  O   TYR P 113     -40.487 -85.481 103.008  0.00 97.00      PROA   
ATOM   1769  N   ASN P 114     -42.416 -86.523 103.479  0.00 97.00      PROA   
ATOM   1770  HN  ASN P 114     -43.311 -86.453 103.917  0.00 97.00      PROA   
ATOM   1771  CA  ASN P 114     -42.093 -87.801 102.861  0.00 97.00      PROA   
ATOM   1772  HA  ASN P 114     -42.903 -88.454 103.143  0.00 97.00      PROA   
ATOM   1773  CB  ASN P 114     -42.015 -87.732 101.304  0.00 97.00      PROA   
ATOM   1774  HB1 ASN P 114     -41.794 -88.732 100.875  0.00 97.00      PROA   
ATOM   1775  HB2 ASN P 114     -41.203 -87.037 101.003  0.00 97.00      PROA   
ATOM   1776  CG  ASN P 114     -43.310 -87.222 100.659  0.00 97.00      PROA   
ATOM   1777  OD1 ASN P 114     -43.276 -86.360  99.774  0.00 97.00      PROA   
ATOM   1778  ND2 ASN P 114     -44.482 -87.751 101.099  0.00 97.00      PROA   
ATOM   1779 HD21 ASN P 114     -45.317 -87.445 100.645  0.00 97.00      PROA   
ATOM   1780 HD22 ASN P 114     -44.482 -88.479 101.783  0.00 97.00      PROA   
ATOM   1781  C   ASN P 114     -40.841 -88.465 103.422  0.00 97.00      PROA   
ATOM   1782  O   ASN P 114     -39.929 -88.846 102.689  0.00 97.00      PROA   
ATOM   1783  N   VAL P 115     -40.781 -88.622 104.762  0.00 97.00      PROA   
ATOM   1784  HN  VAL P 115     -41.573 -88.396 105.325  0.00 97.00      PROA   
ATOM   1785  CA  VAL P 115     -39.626 -89.142 105.462  0.00 97.00      PROA   
ATOM   1786  HA  VAL P 115     -38.753 -88.766 104.952  0.00 97.00      PROA   
ATOM   1787  CB  VAL P 115     -39.530 -88.638 106.899  0.00 97.00      PROA   
ATOM   1788  HB  VAL P 115     -40.450 -88.917 107.461  0.00 97.00      PROA   
ATOM   1789  CG1 VAL P 115     -38.299 -89.236 107.619  0.00 97.00      PROA   
ATOM   1790 HG11 VAL P 115     -37.376 -89.025 107.038  0.00 97.00      PROA   
ATOM   1791 HG12 VAL P 115     -38.395 -90.333 107.748  0.00 97.00      PROA   
ATOM   1792 HG13 VAL P 115     -38.189 -88.781 108.626  0.00 97.00      PROA   
ATOM   1793  CG2 VAL P 115     -39.424 -87.098 106.855  0.00 97.00      PROA   
ATOM   1794 HG21 VAL P 115     -40.357 -86.638 106.470  0.00 97.00      PROA   
ATOM   1795 HG22 VAL P 115     -38.580 -86.790 106.202  0.00 97.00      PROA   
ATOM   1796 HG23 VAL P 115     -39.237 -86.696 107.873  0.00 97.00      PROA   
ATOM   1797  C   VAL P 115     -39.571 -90.657 105.388  0.00 97.00      PROA   
ATOM   1798  O   VAL P 115     -40.485 -91.361 105.801  0.00 97.00      PROA   
ATOM   1799  N   LEU P 116     -38.456 -91.183 104.847  0.00 97.00      PROA   
ATOM   1800  HN  LEU P 116     -37.754 -90.565 104.499  0.00 97.00      PROA   
ATOM   1801  CA  LEU P 116     -38.204 -92.593 104.661  0.00 97.00      PROA   
ATOM   1802  HA  LEU P 116     -39.062 -93.172 104.966  0.00 97.00      PROA   
ATOM   1803  CB  LEU P 116     -37.842 -92.910 103.187  0.00 97.00      PROA   
ATOM   1804  HB1 LEU P 116     -37.430 -93.939 103.089  0.00 97.00      PROA   
ATOM   1805  HB2 LEU P 116     -37.051 -92.196 102.869  0.00 97.00      PROA   
ATOM   1806  CG  LEU P 116     -39.018 -92.791 102.192  0.00 97.00      PROA   
ATOM   1807  HG  LEU P 116     -39.567 -91.842 102.398  0.00 97.00      PROA   
ATOM   1808  CD1 LEU P 116     -38.505 -92.727 100.742  0.00 97.00      PROA   
ATOM   1809 HD11 LEU P 116     -37.948 -93.657 100.495  0.00 97.00      PROA   
ATOM   1810 HD12 LEU P 116     -37.828 -91.859 100.608  0.00 97.00      PROA   
ATOM   1811 HD13 LEU P 116     -39.358 -92.627 100.038  0.00 97.00      PROA   
ATOM   1812  CD2 LEU P 116     -39.992 -93.969 102.354  0.00 97.00      PROA   
ATOM   1813 HD21 LEU P 116     -40.377 -94.015 103.392  0.00 97.00      PROA   
ATOM   1814 HD22 LEU P 116     -39.474 -94.925 102.127  0.00 97.00      PROA   
ATOM   1815 HD23 LEU P 116     -40.850 -93.860 101.658  0.00 97.00      PROA   
ATOM   1816  C   LEU P 116     -37.029 -93.008 105.510  0.00 97.00      PROA   
ATOM   1817  O   LEU P 116     -35.956 -92.423 105.432  0.00 97.00      PROA   
ATOM   1818  N   TYR P 117     -37.209 -94.065 106.330  0.00 97.00      PROA   
ATOM   1819  HN  TYR P 117     -38.121 -94.459 106.435  0.00 97.00      PROA   
ATOM   1820  CA  TYR P 117     -36.144 -94.726 107.058  0.00 97.00      PROA   
ATOM   1821  HA  TYR P 117     -35.285 -94.071 107.113  0.00 97.00      PROA   
ATOM   1822  CB  TYR P 117     -36.552 -95.126 108.501  0.00 97.00      PROA   
ATOM   1823  HB1 TYR P 117     -35.812 -95.826 108.945  0.00 97.00      PROA   
ATOM   1824  HB2 TYR P 117     -37.544 -95.628 108.494  0.00 97.00      PROA   
ATOM   1825  CG  TYR P 117     -36.633 -93.911 109.398  0.00 97.00      PROA   
ATOM   1826  CD1 TYR P 117     -35.580 -93.623 110.287  0.00 97.00      PROA   
ATOM   1827  HD1 TYR P 117     -34.698 -94.247 110.297  0.00 97.00      PROA   
ATOM   1828  CE1 TYR P 117     -35.665 -92.542 111.171  0.00 97.00      PROA   
ATOM   1829  HE1 TYR P 117     -34.855 -92.335 111.856  0.00 97.00      PROA   
ATOM   1830  CZ  TYR P 117     -36.807 -91.739 111.179  0.00 97.00      PROA   
ATOM   1831  OH  TYR P 117     -36.878 -90.671 112.087  0.00 97.00      PROA   
ATOM   1832  HH  TYR P 117     -37.775 -90.324 112.090  0.00 97.00      PROA   
ATOM   1833  CD2 TYR P 117     -37.780 -93.094 109.423  0.00 97.00      PROA   
ATOM   1834  HD2 TYR P 117     -38.602 -93.307 108.756  0.00 97.00      PROA   
ATOM   1835  CE2 TYR P 117     -37.865 -92.007 110.304  0.00 97.00      PROA   
ATOM   1836  HE2 TYR P 117     -38.745 -91.380 110.312  0.00 97.00      PROA   
ATOM   1837  C   TYR P 117     -35.710 -95.964 106.301  0.00 97.00      PROA   
ATOM   1838  O   TYR P 117     -36.537 -96.770 105.887  0.00 97.00      PROA   
ATOM   1839  N   TYR P 118     -34.381 -96.125 106.099  0.00 97.00      PROA   
ATOM   1840  HN  TYR P 118     -33.740 -95.441 106.444  0.00 97.00      PROA   
ATOM   1841  CA  TYR P 118     -33.769 -97.176 105.313  0.00 97.00      PROA   
ATOM   1842  HA  TYR P 118     -34.532 -97.830 104.931  0.00 97.00      PROA   
ATOM   1843  CB  TYR P 118     -32.851 -96.671 104.148  0.00 97.00      PROA   
ATOM   1844  HB1 TYR P 118     -32.426 -97.545 103.607  0.00 97.00      PROA   
ATOM   1845  HB2 TYR P 118     -32.007 -96.093 104.579  0.00 97.00      PROA   
ATOM   1846  CG  TYR P 118     -33.508 -95.761 103.126  0.00 97.00      PROA   
ATOM   1847  CD1 TYR P 118     -33.923 -94.465 103.474  0.00 97.00      PROA   
ATOM   1848  HD1 TYR P 118     -33.857 -94.134 104.495  0.00 97.00      PROA   
ATOM   1849  CE1 TYR P 118     -34.392 -93.571 102.509  0.00 97.00      PROA   
ATOM   1850  HE1 TYR P 118     -34.700 -92.587 102.818  0.00 97.00      PROA   
ATOM   1851  CZ  TYR P 118     -34.435 -93.945 101.163  0.00 97.00      PROA   
ATOM   1852  OH  TYR P 118     -34.871 -93.012 100.201  0.00 97.00      PROA   
ATOM   1853  HH  TYR P 118     -35.098 -92.209 100.685  0.00 97.00      PROA   
ATOM   1854  CD2 TYR P 118     -33.554 -96.123 101.764  0.00 97.00      PROA   
ATOM   1855  HD2 TYR P 118     -33.200 -97.095 101.460  0.00 97.00      PROA   
ATOM   1856  CE2 TYR P 118     -34.017 -95.227 100.788  0.00 97.00      PROA   
ATOM   1857  HE2 TYR P 118     -34.033 -95.521  99.749  0.00 97.00      PROA   
ATOM   1858  C   TYR P 118     -32.881 -97.995 106.222  0.00 97.00      PROA   
ATOM   1859  O   TYR P 118     -32.266 -97.470 107.146  0.00 97.00      PROA   
ATOM   1860  N   ARG P 119     -32.795 -99.320 105.965  0.00 97.00      PROA   
ATOM   1861  HN  ARG P 119     -33.348 -99.729 105.241  0.00 97.00      PROA   
ATOM   1862  CA  ARG P 119     -31.823-100.194 106.578  0.00 97.00      PROA   
ATOM   1863  HA  ARG P 119     -31.007 -99.590 106.940  0.00 97.00      PROA   
ATOM   1864  CB  ARG P 119     -32.361-101.005 107.787  0.00 97.00      PROA   
ATOM   1865  HB1 ARG P 119     -33.349-101.441 107.518  0.00 97.00      PROA   
ATOM   1866  HB2 ARG P 119     -32.519-100.280 108.617  0.00 97.00      PROA   
ATOM   1867  CG  ARG P 119     -31.411-102.131 108.250  0.00 97.00      PROA   
ATOM   1868  HG1 ARG P 119     -30.380-101.710 108.269  0.00 97.00      PROA   
ATOM   1869  HG2 ARG P 119     -31.422-102.964 107.514  0.00 97.00      PROA   
ATOM   1870  CD  ARG P 119     -31.656-102.703 109.651  0.00 97.00      PROA   
ATOM   1871  HD1 ARG P 119     -31.768-101.906 110.406  0.00 97.00      PROA   
ATOM   1872  HD2 ARG P 119     -30.787-103.327 109.947  0.00 97.00      PROA   
ATOM   1873  NE  ARG P 119     -32.841-103.612 109.654  0.00 97.00      PROA   
ATOM   1874  HE  ARG P 119     -32.679-104.596 109.642  0.00 97.00      PROA   
ATOM   1875  CZ  ARG P 119     -34.071-103.249 110.074  0.00 97.00      PROA   
ATOM   1876  NH1 ARG P 119     -34.480-101.982 110.126  0.00 97.00      PROA   
ATOM   1877 HH11 ARG P 119     -33.871-101.295 109.745  0.00 97.00      PROA   
ATOM   1878 HH12 ARG P 119     -35.447-101.806 110.289  0.00 97.00      PROA   
ATOM   1879  NH2 ARG P 119     -34.887-104.230 110.486  0.00 97.00      PROA   
ATOM   1880 HH21 ARG P 119     -34.461-105.128 110.584  0.00 97.00      PROA   
ATOM   1881 HH22 ARG P 119     -35.649-104.004 111.090  0.00 97.00      PROA   
ATOM   1882  C   ARG P 119     -31.248-101.111 105.524  0.00 97.00      PROA   
ATOM   1883  O   ARG P 119     -31.982-101.805 104.824  0.00 97.00      PROA   
ATOM   1884  N   ASN P 120     -29.898-101.130 105.395  0.00 97.00      PROA   
ATOM   1885  HN  ASN P 120     -29.342-100.567 106.007  0.00 97.00      PROA   
ATOM   1886  CA  ASN P 120     -29.149-101.989 104.489  0.00 97.00      PROA   
ATOM   1887  HA  ASN P 120     -28.121-101.662 104.550  0.00 97.00      PROA   
ATOM   1888  CB  ASN P 120     -29.198-103.485 104.915  0.00 97.00      PROA   
ATOM   1889  HB1 ASN P 120     -28.589-104.108 104.227  0.00 97.00      PROA   
ATOM   1890  HB2 ASN P 120     -30.248-103.847 104.897  0.00 97.00      PROA   
ATOM   1891  CG  ASN P 120     -28.613-103.635 106.326  0.00 97.00      PROA   
ATOM   1892  OD1 ASN P 120     -27.775-102.839 106.753  0.00 97.00      PROA   
ATOM   1893  ND2 ASN P 120     -29.091-104.659 107.085  0.00 97.00      PROA   
ATOM   1894 HD21 ASN P 120     -28.765-104.746 108.026  0.00 97.00      PROA   
ATOM   1895 HD22 ASN P 120     -29.730-105.316 106.689  0.00 97.00      PROA   
ATOM   1896  C   ASN P 120     -29.551-101.800 103.034  0.00 97.00      PROA   
ATOM   1897  O   ASN P 120     -29.810-102.759 102.309  0.00 97.00      PROA   
ATOM   1898  N   GLY P 121     -29.623-100.524 102.584  0.00 97.00      PROA   
ATOM   1899  HN  GLY P 121     -29.379 -99.776 103.196  0.00 97.00      PROA   
ATOM   1900  CA  GLY P 121     -30.033-100.151 101.238  0.00 97.00      PROA   
ATOM   1901  HA1 GLY P 121     -29.733-100.923 100.542  0.00 97.00      PROA   
ATOM   1902  HA2 GLY P 121     -29.571 -99.200 101.017  0.00 97.00      PROA   
ATOM   1903  C   GLY P 121     -31.521 -99.955 101.094  0.00 97.00      PROA   
ATOM   1904  O   GLY P 121     -31.959 -99.051 100.387  0.00 97.00      PROA   
ATOM   1905  N   LYS P 122     -32.347-100.800 101.742  0.00 97.00      PROA   
ATOM   1906  HN  LYS P 122     -31.973-101.522 102.322  0.00 97.00      PROA   
ATOM   1907  CA  LYS P 122     -33.784-100.778 101.557  0.00 97.00      PROA   
ATOM   1908  HA  LYS P 122     -33.990-100.395 100.567  0.00 97.00      PROA   
ATOM   1909  CB  LYS P 122     -34.393-102.207 101.584  0.00 97.00      PROA   
ATOM   1910  HB1 LYS P 122     -33.957-102.761 102.446  0.00 97.00      PROA   
ATOM   1911  HB2 LYS P 122     -34.081-102.733 100.656  0.00 97.00      PROA   
ATOM   1912  CG  LYS P 122     -35.925-102.228 101.719  0.00 97.00      PROA   
ATOM   1913  HG1 LYS P 122     -36.356-101.488 101.006  0.00 97.00      PROA   
ATOM   1914  HG2 LYS P 122     -36.191-101.910 102.753  0.00 97.00      PROA   
ATOM   1915  CD  LYS P 122     -36.605-103.577 101.467  0.00 97.00      PROA   
ATOM   1916  HD1 LYS P 122     -36.185-104.329 102.172  0.00 97.00      PROA   
ATOM   1917  HD2 LYS P 122     -36.375-103.904 100.428  0.00 97.00      PROA   
ATOM   1918  CE  LYS P 122     -38.123-103.451 101.667  0.00 97.00      PROA   
ATOM   1919  HE1 LYS P 122     -38.538-102.676 100.986  0.00 97.00      PROA   
ATOM   1920  HE2 LYS P 122     -38.351-103.161 102.715  0.00 97.00      PROA   
ATOM   1921  NZ  LYS P 122     -38.815-104.727 101.381  0.00 97.00      PROA   
ATOM   1922  HZ1 LYS P 122     -38.436-105.471 102.000  0.00 97.00      PROA   
ATOM   1923  HZ2 LYS P 122     -38.658-104.988 100.387  0.00 97.00      PROA   
ATOM   1924  HZ3 LYS P 122     -39.835-104.617 101.555  0.00 97.00      PROA   
ATOM   1925  C   LYS P 122     -34.528 -99.872 102.521  0.00 97.00      PROA   
ATOM   1926  O   LYS P 122     -34.386 -99.978 103.733  0.00 97.00      PROA   
ATOM   1927  N   ALA P 123     -35.407 -98.985 101.990  0.00 97.00      PROA   
ATOM   1928  HN  ALA P 123     -35.438 -98.828 101.006  0.00 97.00      PROA   
ATOM   1929  CA  ALA P 123     -36.421 -98.290 102.762  0.00 97.00      PROA   
ATOM   1930  HA  ALA P 123     -35.927 -97.742 103.545  0.00 97.00      PROA   
ATOM   1931  CB  ALA P 123     -37.170 -97.263 101.891  0.00 97.00      PROA   
ATOM   1932  HB1 ALA P 123     -37.707 -97.765 101.059  0.00 97.00      PROA   
ATOM   1933  HB2 ALA P 123     -36.446 -96.545 101.449  0.00 97.00      PROA   
ATOM   1934  HB3 ALA P 123     -37.899 -96.684 102.495  0.00 97.00      PROA   
ATOM   1935  C   ALA P 123     -37.420 -99.249 103.402  0.00 97.00      PROA   
ATOM   1936  O   ALA P 123     -37.979-100.118 102.734  0.00 97.00      PROA   
ATOM   1937  N   PHE P 124     -37.664 -99.115 104.728  0.00 97.00      PROA   
ATOM   1938  HN  PHE P 124     -37.192 -98.413 105.259  0.00 97.00      PROA   
ATOM   1939  CA  PHE P 124     -38.521-100.037 105.451  0.00 97.00      PROA   
ATOM   1940  HA  PHE P 124     -39.027-100.691 104.755  0.00 97.00      PROA   
ATOM   1941  CB  PHE P 124     -37.704-100.943 106.433  0.00 97.00      PROA   
ATOM   1942  HB1 PHE P 124     -36.845-101.382 105.879  0.00 97.00      PROA   
ATOM   1943  HB2 PHE P 124     -38.349-101.783 106.771  0.00 97.00      PROA   
ATOM   1944  CG  PHE P 124     -37.159-100.242 107.662  0.00 97.00      PROA   
ATOM   1945  CD1 PHE P 124     -35.974 -99.492 107.598  0.00 97.00      PROA   
ATOM   1946  HD1 PHE P 124     -35.465 -99.397 106.651  0.00 97.00      PROA   
ATOM   1947  CE1 PHE P 124     -35.468 -98.849 108.735  0.00 97.00      PROA   
ATOM   1948  HE1 PHE P 124     -34.567 -98.258 108.667  0.00 97.00      PROA   
ATOM   1949  CZ  PHE P 124     -36.140 -98.965 109.958  0.00 97.00      PROA   
ATOM   1950  HZ  PHE P 124     -35.765 -98.454 110.833  0.00 97.00      PROA   
ATOM   1951  CD2 PHE P 124     -37.808-100.372 108.904  0.00 97.00      PROA   
ATOM   1952  HD2 PHE P 124     -38.717-100.951 108.972  0.00 97.00      PROA   
ATOM   1953  CE2 PHE P 124     -37.306 -99.735 110.045  0.00 97.00      PROA   
ATOM   1954  HE2 PHE P 124     -37.826 -99.823 110.988  0.00 97.00      PROA   
ATOM   1955  C   PHE P 124     -39.622 -99.299 106.185  0.00 97.00      PROA   
ATOM   1956  O   PHE P 124     -40.598 -99.929 106.591  0.00 97.00      PROA   
ATOM   1957  N   LYS P 125     -39.532 -97.958 106.361  0.00 97.00      PROA   
ATOM   1958  HN  LYS P 125     -38.735 -97.440 106.063  0.00 97.00      PROA   
ATOM   1959  CA  LYS P 125     -40.588 -97.266 107.076  0.00 97.00      PROA   
ATOM   1960  HA  LYS P 125     -41.520 -97.776 106.874  0.00 97.00      PROA   
ATOM   1961  CB  LYS P 125     -40.333 -97.307 108.605  0.00 97.00      PROA   
ATOM   1962  HB1 LYS P 125     -40.049 -96.318 109.015  0.00 97.00      PROA   
ATOM   1963  HB2 LYS P 125     -39.451 -97.967 108.775  0.00 97.00      PROA   
ATOM   1964  CG  LYS P 125     -41.496 -97.938 109.394  0.00 97.00      PROA   
ATOM   1965  HG1 LYS P 125     -41.182 -98.069 110.454  0.00 97.00      PROA   
ATOM   1966  HG2 LYS P 125     -41.698 -98.951 108.981  0.00 97.00      PROA   
ATOM   1967  CD  LYS P 125     -42.797 -97.120 109.355  0.00 97.00      PROA   
ATOM   1968  HD1 LYS P 125     -43.563 -97.658 109.958  0.00 97.00      PROA   
ATOM   1969  HD2 LYS P 125     -43.169 -97.070 108.307  0.00 97.00      PROA   
ATOM   1970  CE  LYS P 125     -42.616 -95.703 109.906  0.00 97.00      PROA   
ATOM   1971  HE1 LYS P 125     -41.889 -95.125 109.295  0.00 97.00      PROA   
ATOM   1972  HE2 LYS P 125     -42.256 -95.743 110.955  0.00 97.00      PROA   
ATOM   1973  NZ  LYS P 125     -43.889 -94.955 109.887  0.00 97.00      PROA   
ATOM   1974  HZ1 LYS P 125     -44.670 -95.532 110.251  0.00 97.00      PROA   
ATOM   1975  HZ2 LYS P 125     -44.090 -94.668 108.904  0.00 97.00      PROA   
ATOM   1976  HZ3 LYS P 125     -43.782 -94.090 110.457  0.00 97.00      PROA   
ATOM   1977  C   LYS P 125     -40.789 -95.844 106.591  0.00 97.00      PROA   
ATOM   1978  O   LYS P 125     -39.908 -94.997 106.689  0.00 97.00      PROA   
ATOM   1979  N   PHE P 126     -42.011 -95.556 106.085  0.00 97.00      PROA   
ATOM   1980  HN  PHE P 126     -42.671 -96.293 105.960  0.00 97.00      PROA   
ATOM   1981  CA  PHE P 126     -42.440 -94.268 105.577  0.00 97.00      PROA   
ATOM   1982  HA  PHE P 126     -41.565 -93.681 105.337  0.00 97.00      PROA   
ATOM   1983  CB  PHE P 126     -43.240 -94.502 104.256  0.00 97.00      PROA   
ATOM   1984  HB1 PHE P 126     -44.013 -95.282 104.437  0.00 97.00      PROA   
ATOM   1985  HB2 PHE P 126     -42.553 -94.896 103.478  0.00 97.00      PROA   
ATOM   1986  CG  PHE P 126     -43.924 -93.281 103.693  0.00 97.00      PROA   
ATOM   1987  CD1 PHE P 126     -43.164 -92.230 103.155  0.00 97.00      PROA   
ATOM   1988  HD1 PHE P 126     -42.086 -92.279 103.174  0.00 97.00      PROA   
ATOM   1989  CE1 PHE P 126     -43.793 -91.121 102.581  0.00 97.00      PROA   
ATOM   1990  HE1 PHE P 126     -43.191 -90.343 102.139  0.00 97.00      PROA   
ATOM   1991  CZ  PHE P 126     -45.191 -91.038 102.562  0.00 97.00      PROA   
ATOM   1992  HZ  PHE P 126     -45.685 -90.186 102.121  0.00 97.00      PROA   
ATOM   1993  CD2 PHE P 126     -45.328 -93.196 103.654  0.00 97.00      PROA   
ATOM   1994  HD2 PHE P 126     -45.928 -94.004 104.046  0.00 97.00      PROA   
ATOM   1995  CE2 PHE P 126     -45.958 -92.076 103.102  0.00 97.00      PROA   
ATOM   1996  HE2 PHE P 126     -47.036 -92.022 103.070  0.00 97.00      PROA   
ATOM   1997  C   PHE P 126     -43.251 -93.464 106.593  0.00 97.00      PROA   
ATOM   1998  O   PHE P 126     -44.058 -94.012 107.332  0.00 97.00      PROA   
ATOM   1999  N   PHE P 127     -43.066 -92.121 106.613  0.00 97.00      PROA   
ATOM   2000  HN  PHE P 127     -42.322 -91.720 106.082  0.00 97.00      PROA   
ATOM   2001  CA  PHE P 127     -43.912 -91.162 107.303  0.00 97.00      PROA   
ATOM   2002  HA  PHE P 127     -44.861 -91.622 107.541  0.00 97.00      PROA   
ATOM   2003  CB  PHE P 127     -43.260 -90.545 108.571  0.00 97.00      PROA   
ATOM   2004  HB1 PHE P 127     -43.909 -89.752 109.002  0.00 97.00      PROA   
ATOM   2005  HB2 PHE P 127     -42.291 -90.071 108.299  0.00 97.00      PROA   
ATOM   2006  CG  PHE P 127     -42.988 -91.540 109.668  0.00 97.00      PROA   
ATOM   2007  CD1 PHE P 127     -43.936 -91.745 110.689  0.00 97.00      PROA   
ATOM   2008  HD1 PHE P 127     -44.901 -91.262 110.627  0.00 97.00      PROA   
ATOM   2009  CE1 PHE P 127     -43.611 -92.492 111.829  0.00 97.00      PROA   
ATOM   2010  HE1 PHE P 127     -44.328 -92.603 112.629  0.00 97.00      PROA   
ATOM   2011  CZ  PHE P 127     -42.331 -93.045 111.957  0.00 97.00      PROA   
ATOM   2012  HZ  PHE P 127     -42.068 -93.597 112.847  0.00 97.00      PROA   
ATOM   2013  CD2 PHE P 127     -41.709 -92.109 109.808  0.00 97.00      PROA   
ATOM   2014  HD2 PHE P 127     -40.958 -91.918 109.054  0.00 97.00      PROA   
ATOM   2015  CE2 PHE P 127     -41.379 -92.852 110.949  0.00 97.00      PROA   
ATOM   2016  HE2 PHE P 127     -40.384 -93.257 111.065  0.00 97.00      PROA   
ATOM   2017  C   PHE P 127     -44.176 -89.992 106.369  0.00 97.00      PROA   
ATOM   2018  O   PHE P 127     -43.297 -89.562 105.634  0.00 97.00      PROA   
ATOM   2019  N   HSD P 128     -45.400 -89.414 106.375  0.00 97.00      PROA   
ATOM   2020  HN  HSD P 128     -46.155 -89.807 106.897  0.00 97.00      PROA   
ATOM   2021  CA  HSD P 128     -45.698 -88.182 105.654  0.00 97.00      PROA   
ATOM   2022  HA  HSD P 128     -45.380 -88.341 104.632  0.00 97.00      PROA   
ATOM   2023  CB  HSD P 128     -47.213 -87.876 105.601  0.00 97.00      PROA   
ATOM   2024  HB1 HSD P 128     -47.420 -86.791 105.472  0.00 97.00      PROA   
ATOM   2025  HB2 HSD P 128     -47.687 -88.194 106.553  0.00 97.00      PROA   
ATOM   2026  ND1 HSD P 128     -47.939 -88.073 103.180  0.00 97.00      PROA   
ATOM   2027  HD1 HSD P 128     -47.620 -87.167 102.899  0.00 97.00      PROA   
ATOM   2028  CG  HSD P 128     -47.859 -88.600 104.453  0.00 97.00      PROA   
ATOM   2029  CE1 HSD P 128     -48.638 -88.961 102.430  0.00 97.00      PROA   
ATOM   2030  HE1 HSD P 128     -48.872 -88.798 101.378  0.00 97.00      PROA   
ATOM   2031  NE2 HSD P 128     -49.024 -90.008 103.132  0.00 97.00      PROA   
ATOM   2032  CD2 HSD P 128     -48.544 -89.775 104.409  0.00 97.00      PROA   
ATOM   2033  HD2 HSD P 128     -48.753 -90.488 105.197  0.00 97.00      PROA   
ATOM   2034  C   HSD P 128     -44.923 -86.954 106.108  0.00 97.00      PROA   
ATOM   2035  O   HSD P 128     -44.578 -86.113 105.283  0.00 97.00      PROA   
ATOM   2036  N   TRP P 129     -44.638 -86.823 107.421  0.00 97.00      PROA   
ATOM   2037  HN  TRP P 129     -44.909 -87.529 108.065  0.00 97.00      PROA   
ATOM   2038  CA  TRP P 129     -43.978 -85.672 108.009  0.00 97.00      PROA   
ATOM   2039  HA  TRP P 129     -43.557 -85.047 107.231  0.00 97.00      PROA   
ATOM   2040  CB  TRP P 129     -44.924 -84.830 108.915  0.00 97.00      PROA   
ATOM   2041  HB1 TRP P 129     -44.407 -83.891 109.213  0.00 97.00      PROA   
ATOM   2042  HB2 TRP P 129     -45.146 -85.393 109.848  0.00 97.00      PROA   
ATOM   2043  CG  TRP P 129     -46.234 -84.479 108.280  0.00 97.00      PROA   
ATOM   2044  CD1 TRP P 129     -46.521 -83.345 107.565  0.00 97.00      PROA   
ATOM   2045  HD1 TRP P 129     -45.822 -82.540 107.390  0.00 97.00      PROA   
ATOM   2046  NE1 TRP P 129     -47.819 -83.397 107.122  0.00 97.00      PROA   
ATOM   2047  HE1 TRP P 129     -48.318 -82.670 106.703  0.00 97.00      PROA   
ATOM   2048  CE2 TRP P 129     -48.400 -84.559 107.536  0.00 97.00      PROA   
ATOM   2049  CD2 TRP P 129     -47.437 -85.270 108.286  0.00 97.00      PROA   
ATOM   2050  CE3 TRP P 129     -47.785 -86.492 108.864  0.00 97.00      PROA   
ATOM   2051  HE3 TRP P 129     -47.083 -87.044 109.472  0.00 97.00      PROA   
ATOM   2052  CZ3 TRP P 129     -49.078 -86.988 108.665  0.00 97.00      PROA   
ATOM   2053  HZ3 TRP P 129     -49.369 -87.927 109.114  0.00 97.00      PROA   
ATOM   2054  CZ2 TRP P 129     -49.679 -85.054 107.328  0.00 97.00      PROA   
ATOM   2055  HZ2 TRP P 129     -50.412 -84.506 106.755  0.00 97.00      PROA   
ATOM   2056  CH2 TRP P 129     -50.005 -86.284 107.901  0.00 97.00      PROA   
ATOM   2057  HH2 TRP P 129     -51.000 -86.685 107.766  0.00 97.00      PROA   
ATOM   2058  C   TRP P 129     -42.846 -86.204 108.855  0.00 97.00      PROA   
ATOM   2059  O   TRP P 129     -42.725 -87.410 109.062  0.00 97.00      PROA   
ATOM   2060  N   ASN P 130     -41.958 -85.313 109.357  0.00 97.00      PROA   
ATOM   2061  HN  ASN P 130     -42.001 -84.348 109.103  0.00 97.00      PROA   
ATOM   2062  CA  ASN P 130     -40.890 -85.686 110.266  0.00 97.00      PROA   
ATOM   2063  HA  ASN P 130     -40.300 -86.422 109.739  0.00 97.00      PROA   
ATOM   2064  CB  ASN P 130     -39.993 -84.456 110.594  0.00 97.00      PROA   
ATOM   2065  HB1 ASN P 130     -40.537 -83.746 111.252  0.00 97.00      PROA   
ATOM   2066  HB2 ASN P 130     -39.729 -83.920 109.656  0.00 97.00      PROA   
ATOM   2067  CG  ASN P 130     -38.701 -84.866 111.297  0.00 97.00      PROA   
ATOM   2068  OD1 ASN P 130     -38.441 -84.469 112.432  0.00 97.00      PROA   
ATOM   2069  ND2 ASN P 130     -37.880 -85.704 110.612  0.00 97.00      PROA   
ATOM   2070 HD21 ASN P 130     -37.010 -85.952 111.040  0.00 97.00      PROA   
ATOM   2071 HD22 ASN P 130     -38.106 -85.983 109.681  0.00 97.00      PROA   
ATOM   2072  C   ASN P 130     -41.393 -86.352 111.553  0.00 97.00      PROA   
ATOM   2073  O   ASN P 130     -42.312 -85.871 112.213  0.00 97.00      PROA   
ATOM   2074  N   SER P 131     -40.780 -87.498 111.925  0.00 97.00      PROA   
ATOM   2075  HN  SER P 131     -40.028 -87.874 111.389  0.00 97.00      PROA   
ATOM   2076  CA  SER P 131     -41.175 -88.282 113.076  0.00 97.00      PROA   
ATOM   2077  HA  SER P 131     -41.413 -87.623 113.899  0.00 97.00      PROA   
ATOM   2078  CB  SER P 131     -42.371 -89.241 112.783  0.00 97.00      PROA   
ATOM   2079  HB1 SER P 131     -42.148 -89.841 111.876  0.00 97.00      PROA   
ATOM   2080  HB2 SER P 131     -43.265 -88.617 112.568  0.00 97.00      PROA   
ATOM   2081  OG  SER P 131     -42.695 -90.121 113.864  0.00 97.00      PROA   
ATOM   2082  HG1 SER P 131     -42.041 -90.830 113.860  0.00 97.00      PROA   
ATOM   2083  C   SER P 131     -39.970 -89.090 113.442  0.00 97.00      PROA   
ATOM   2084  O   SER P 131     -39.098 -89.305 112.611  0.00 97.00      PROA   
ATOM   2085  N   ASN P 132     -39.913 -89.582 114.700  0.00 97.00      PROA   
ATOM   2086  HN  ASN P 132     -40.660 -89.394 115.333  0.00 97.00      PROA   
ATOM   2087  CA  ASN P 132     -38.920 -90.539 115.141  0.00 97.00      PROA   
ATOM   2088  HA  ASN P 132     -37.969 -90.272 114.701  0.00 97.00      PROA   
ATOM   2089  CB  ASN P 132     -38.747 -90.544 116.697  0.00 97.00      PROA   
ATOM   2090  HB1 ASN P 132     -38.631 -89.502 117.062  0.00 97.00      PROA   
ATOM   2091  HB2 ASN P 132     -37.811 -91.091 116.945  0.00 97.00      PROA   
ATOM   2092  CG  ASN P 132     -39.882 -91.253 117.455  0.00 97.00      PROA   
ATOM   2093  OD1 ASN P 132     -39.842 -92.473 117.637  0.00 97.00      PROA   
ATOM   2094  ND2 ASN P 132     -40.899 -90.491 117.935  0.00 97.00      PROA   
ATOM   2095 HD21 ASN P 132     -41.627 -90.959 118.432  0.00 97.00      PROA   
ATOM   2096 HD22 ASN P 132     -40.896 -89.500 117.816  0.00 97.00      PROA   
ATOM   2097  C   ASN P 132     -39.306 -91.914 114.624  0.00 97.00      PROA   
ATOM   2098  O   ASN P 132     -40.434 -92.141 114.193  0.00 97.00      PROA   
ATOM   2099  N   LEU P 133     -38.361 -92.871 114.694  0.00 97.00      PROA   
ATOM   2100  HN  LEU P 133     -37.421 -92.643 114.940  0.00 97.00      PROA   
ATOM   2101  CA  LEU P 133     -38.661 -94.274 114.578  0.00 97.00      PROA   
ATOM   2102  HA  LEU P 133     -39.730 -94.430 114.587  0.00 97.00      PROA   
ATOM   2103  CB  LEU P 133     -38.062 -94.859 113.277  0.00 97.00      PROA   
ATOM   2104  HB1 LEU P 133     -36.954 -94.893 113.319  0.00 97.00      PROA   
ATOM   2105  HB2 LEU P 133     -38.325 -94.136 112.468  0.00 97.00      PROA   
ATOM   2106  CG  LEU P 133     -38.612 -96.234 112.836  0.00 97.00      PROA   
ATOM   2107  HG  LEU P 133     -39.722 -96.221 112.953  0.00 97.00      PROA   
ATOM   2108  CD1 LEU P 133     -38.302 -96.451 111.348  0.00 97.00      PROA   
ATOM   2109 HD11 LEU P 133     -37.203 -96.454 111.190  0.00 97.00      PROA   
ATOM   2110 HD12 LEU P 133     -38.742 -95.636 110.737  0.00 97.00      PROA   
ATOM   2111 HD13 LEU P 133     -38.714 -97.422 111.004  0.00 97.00      PROA   
ATOM   2112  CD2 LEU P 133     -38.051 -97.410 113.652  0.00 97.00      PROA   
ATOM   2113 HD21 LEU P 133     -38.391 -97.367 114.705  0.00 97.00      PROA   
ATOM   2114 HD22 LEU P 133     -36.940 -97.386 113.637  0.00 97.00      PROA   
ATOM   2115 HD23 LEU P 133     -38.389 -98.376 113.223  0.00 97.00      PROA   
ATOM   2116  C   LEU P 133     -38.075 -94.919 115.813  0.00 97.00      PROA   
ATOM   2117  O   LEU P 133     -36.864 -94.939 115.998  0.00 97.00      PROA   
ATOM   2118  N   THR P 134     -38.934 -95.474 116.701  0.00 97.00      PROA   
ATOM   2119  HN  THR P 134     -39.919 -95.416 116.564  0.00 97.00      PROA   
ATOM   2120  CA  THR P 134     -38.486 -96.143 117.912  0.00 97.00      PROA   
ATOM   2121  HA  THR P 134     -37.418 -96.024 118.029  0.00 97.00      PROA   
ATOM   2122  CB  THR P 134     -39.129 -95.621 119.193  0.00 97.00      PROA   
ATOM   2123  HB  THR P 134     -40.239 -95.685 119.128  0.00 97.00      PROA   
ATOM   2124  OG1 THR P 134     -38.760 -94.265 119.407  0.00 97.00      PROA   
ATOM   2125  HG1 THR P 134     -39.159 -93.751 118.700  0.00 97.00      PROA   
ATOM   2126  CG2 THR P 134     -38.634 -96.403 120.427  0.00 97.00      PROA   
ATOM   2127 HG21 THR P 134     -37.523 -96.388 120.464  0.00 97.00      PROA   
ATOM   2128 HG22 THR P 134     -38.981 -97.456 120.417  0.00 97.00      PROA   
ATOM   2129 HG23 THR P 134     -39.019 -95.925 121.353  0.00 97.00      PROA   
ATOM   2130  C   THR P 134     -38.762 -97.618 117.769  0.00 97.00      PROA   
ATOM   2131  O   THR P 134     -39.898 -98.047 117.582  0.00 97.00      PROA   
ATOM   2132  N   ILE P 135     -37.696 -98.438 117.868  0.00 97.00      PROA   
ATOM   2133  HN  ILE P 135     -36.779 -98.054 117.985  0.00 97.00      PROA   
ATOM   2134  CA  ILE P 135     -37.764 -99.881 117.831  0.00 97.00      PROA   
ATOM   2135  HA  ILE P 135     -38.648-100.191 117.293  0.00 97.00      PROA   
ATOM   2136  CB  ILE P 135     -36.524-100.488 117.166  0.00 97.00      PROA   
ATOM   2137  HB  ILE P 135     -35.631-100.130 117.728  0.00 97.00      PROA   
ATOM   2138  CG2 ILE P 135     -36.555-102.031 117.242  0.00 97.00      PROA   
ATOM   2139 HG21 ILE P 135     -37.450-102.431 116.720  0.00 97.00      PROA   
ATOM   2140 HG22 ILE P 135     -36.568-102.382 118.291  0.00 97.00      PROA   
ATOM   2141 HG23 ILE P 135     -35.648-102.457 116.767  0.00 97.00      PROA   
ATOM   2142  CG1 ILE P 135     -36.343-100.009 115.701  0.00 97.00      PROA   
ATOM   2143 HG11 ILE P 135     -36.736 -98.979 115.580  0.00 97.00      PROA   
ATOM   2144 HG12 ILE P 135     -36.938-100.666 115.029  0.00 97.00      PROA   
ATOM   2145  CD  ILE P 135     -34.872 -99.978 115.264  0.00 97.00      PROA   
ATOM   2146  HD1 ILE P 135     -34.355-100.931 115.506  0.00 97.00      PROA   
ATOM   2147  HD2 ILE P 135     -34.346 -99.159 115.798  0.00 97.00      PROA   
ATOM   2148  HD3 ILE P 135     -34.784 -99.790 114.174  0.00 97.00      PROA   
ATOM   2149  C   ILE P 135     -37.865-100.344 119.272  0.00 97.00      PROA   
ATOM   2150  O   ILE P 135     -36.919-100.213 120.038  0.00 97.00      PROA   
ATOM   2151  N   LEU P 136     -39.032-100.891 119.683  0.00 97.00      PROA   
ATOM   2152  HN  LEU P 136     -39.812-100.920 119.062  0.00 97.00      PROA   
ATOM   2153  CA  LEU P 136     -39.320-101.319 121.044  0.00 97.00      PROA   
ATOM   2154  HA  LEU P 136     -39.167-100.458 121.680  0.00 97.00      PROA   
ATOM   2155  CB  LEU P 136     -40.787-101.813 121.200  0.00 97.00      PROA   
ATOM   2156  HB1 LEU P 136     -40.914-102.220 122.229  0.00 97.00      PROA   
ATOM   2157  HB2 LEU P 136     -40.977-102.640 120.483  0.00 97.00      PROA   
ATOM   2158  CG  LEU P 136     -41.908-100.746 121.034  0.00 97.00      PROA   
ATOM   2159  HG  LEU P 136     -42.855-101.253 121.346  0.00 97.00      PROA   
ATOM   2160  CD1 LEU P 136     -41.715 -99.543 121.974  0.00 97.00      PROA   
ATOM   2161 HD11 LEU P 136     -40.824 -98.953 121.672  0.00 97.00      PROA   
ATOM   2162 HD12 LEU P 136     -41.578 -99.885 123.021  0.00 97.00      PROA   
ATOM   2163 HD13 LEU P 136     -42.603 -98.878 121.932  0.00 97.00      PROA   
ATOM   2164  CD2 LEU P 136     -42.139-100.274 119.584  0.00 97.00      PROA   
ATOM   2165 HD21 LEU P 136     -42.227-101.141 118.897  0.00 97.00      PROA   
ATOM   2166 HD22 LEU P 136     -41.308 -99.623 119.246  0.00 97.00      PROA   
ATOM   2167 HD23 LEU P 136     -43.076 -99.681 119.527  0.00 97.00      PROA   
ATOM   2168  C   LEU P 136     -38.389-102.395 121.586  0.00 97.00      PROA   
ATOM   2169  O   LEU P 136     -37.990-102.347 122.749  0.00 97.00      PROA   
ATOM   2170  N   LYS P 137     -38.026-103.392 120.751  0.00 97.00      PROA   
ATOM   2171  HN  LYS P 137     -38.394-103.433 119.828  0.00 97.00      PROA   
ATOM   2172  CA  LYS P 137     -37.019-104.375 121.087  0.00 97.00      PROA   
ATOM   2173  HA  LYS P 137     -36.382-103.990 121.873  0.00 97.00      PROA   
ATOM   2174  CB  LYS P 137     -37.636-105.723 121.545  0.00 97.00      PROA   
ATOM   2175  HB1 LYS P 137     -36.835-106.490 121.628  0.00 97.00      PROA   
ATOM   2176  HB2 LYS P 137     -38.359-106.074 120.776  0.00 97.00      PROA   
ATOM   2177  CG  LYS P 137     -38.358-105.644 122.904  0.00 97.00      PROA   
ATOM   2178  HG1 LYS P 137     -39.201-104.923 122.840  0.00 97.00      PROA   
ATOM   2179  HG2 LYS P 137     -37.641-105.246 123.652  0.00 97.00      PROA   
ATOM   2180  CD  LYS P 137     -38.895-107.010 123.369  0.00 97.00      PROA   
ATOM   2181  HD1 LYS P 137     -38.061-107.748 123.360  0.00 97.00      PROA   
ATOM   2182  HD2 LYS P 137     -39.650-107.359 122.631  0.00 97.00      PROA   
ATOM   2183  CE  LYS P 137     -39.546-107.003 124.760  0.00 97.00      PROA   
ATOM   2184  HE1 LYS P 137     -39.941-108.016 124.995  0.00 97.00      PROA   
ATOM   2185  HE2 LYS P 137     -40.375-106.268 124.819  0.00 97.00      PROA   
ATOM   2186  NZ  LYS P 137     -38.540-106.674 125.796  0.00 97.00      PROA   
ATOM   2187  HZ1 LYS P 137     -38.409-105.645 125.885  0.00 97.00      PROA   
ATOM   2188  HZ2 LYS P 137     -37.640-107.107 125.507  0.00 97.00      PROA   
ATOM   2189  HZ3 LYS P 137     -38.826-107.083 126.709  0.00 97.00      PROA   
ATOM   2190  C   LYS P 137     -36.146-104.606 119.874  0.00 97.00      PROA   
ATOM   2191  O   LYS P 137     -36.603-105.133 118.862  0.00 97.00      PROA   
ATOM   2192  N   THR P 138     -34.846-104.224 119.938  0.00 97.00      PROA   
ATOM   2193  HN  THR P 138     -34.504-103.724 120.736  0.00 97.00      PROA   
ATOM   2194  CA  THR P 138     -33.899-104.426 118.850  0.00 97.00      PROA   
ATOM   2195  HA  THR P 138     -34.450-104.260 117.935  0.00 97.00      PROA   
ATOM   2196  CB  THR P 138     -32.741-103.426 118.838  0.00 97.00      PROA   
ATOM   2197  HB  THR P 138     -33.155-102.419 119.080  0.00 97.00      PROA   
ATOM   2198  OG1 THR P 138     -32.138-103.338 117.552  0.00 97.00      PROA   
ATOM   2199  HG1 THR P 138     -31.413-102.719 117.661  0.00 97.00      PROA   
ATOM   2200  CG2 THR P 138     -31.644-103.769 119.857  0.00 97.00      PROA   
ATOM   2201 HG21 THR P 138     -31.113-104.706 119.586  0.00 97.00      PROA   
ATOM   2202 HG22 THR P 138     -32.075-103.889 120.870  0.00 97.00      PROA   
ATOM   2203 HG23 THR P 138     -30.891-102.953 119.899  0.00 97.00      PROA   
ATOM   2204  C   THR P 138     -33.425-105.869 118.816  0.00 97.00      PROA   
ATOM   2205  O   THR P 138     -33.698-106.661 119.709  0.00 97.00      PROA   
ATOM   2206  N   ASN P 139     -32.758-106.266 117.715  0.00 97.00      PROA   
ATOM   2207  HN  ASN P 139     -32.469-105.597 117.037  0.00 97.00      PROA   
ATOM   2208  CA  ASN P 139     -32.460-107.655 117.451  0.00 97.00      PROA   
ATOM   2209  HA  ASN P 139     -31.978-108.069 118.327  0.00 97.00      PROA   
ATOM   2210  CB  ASN P 139     -33.743-108.481 117.123  0.00 97.00      PROA   
ATOM   2211  HB1 ASN P 139     -34.384-108.526 118.030  0.00 97.00      PROA   
ATOM   2212  HB2 ASN P 139     -33.489-109.527 116.855  0.00 97.00      PROA   
ATOM   2213  CG  ASN P 139     -34.529-107.855 115.962  0.00 97.00      PROA   
ATOM   2214  OD1 ASN P 139     -34.153-108.016 114.798  0.00 97.00      PROA   
ATOM   2215  ND2 ASN P 139     -35.651-107.149 116.272  0.00 97.00      PROA   
ATOM   2216 HD21 ASN P 139     -36.204-106.784 115.524  0.00 97.00      PROA   
ATOM   2217 HD22 ASN P 139     -35.908-106.999 117.226  0.00 97.00      PROA   
ATOM   2218  C   ASN P 139     -31.448-107.686 116.324  0.00 97.00      PROA   
ATOM   2219  O   ASN P 139     -31.110-106.653 115.751  0.00 97.00      PROA   
ATOM   2220  N   MET P 140     -30.932-108.887 115.969  0.00 97.00      PROA   
ATOM   2221  HN  MET P 140     -31.165-109.712 116.482  0.00 97.00      PROA   
ATOM   2222  CA  MET P 140     -29.971-109.083 114.894  0.00 97.00      PROA   
ATOM   2223  HA  MET P 140     -29.091-108.508 115.148  0.00 97.00      PROA   
ATOM   2224  CB  MET P 140     -29.552-110.570 114.800  0.00 97.00      PROA   
ATOM   2225  HB1 MET P 140     -30.440-111.196 114.561  0.00 97.00      PROA   
ATOM   2226  HB2 MET P 140     -29.203-110.870 115.814  0.00 97.00      PROA   
ATOM   2227  CG  MET P 140     -28.436-110.858 113.775  0.00 97.00      PROA   
ATOM   2228  HG1 MET P 140     -27.531-110.285 114.078  0.00 97.00      PROA   
ATOM   2229  HG2 MET P 140     -28.739-110.472 112.780  0.00 97.00      PROA   
ATOM   2230  SD  MET P 140     -28.021-112.620 113.585  0.00 97.00      PROA   
ATOM   2231  CE  MET P 140     -27.452-112.921 115.283  0.00 97.00      PROA   
ATOM   2232  HE1 MET P 140     -28.283-112.823 116.013  0.00 97.00      PROA   
ATOM   2233  HE2 MET P 140     -26.650-112.206 115.565  0.00 97.00      PROA   
ATOM   2234  HE3 MET P 140     -27.050-113.950 115.391  0.00 97.00      PROA   
ATOM   2235  C   MET P 140     -30.444-108.579 113.534  0.00 97.00      PROA   
ATOM   2236  O   MET P 140     -29.667-108.014 112.768  0.00 97.00      PROA   
ATOM   2237  N   SER P 141     -31.752-108.707 113.212  0.00 97.00      PROA   
ATOM   2238  HN  SER P 141     -32.398-109.108 113.857  0.00 97.00      PROA   
ATOM   2239  CA  SER P 141     -32.291-108.306 111.920  0.00 97.00      PROA   
ATOM   2240  HA  SER P 141     -31.568-108.533 111.147  0.00 97.00      PROA   
ATOM   2241  CB  SER P 141     -33.615-109.059 111.609  0.00 97.00      PROA   
ATOM   2242  HB1 SER P 141     -34.430-108.737 112.293  0.00 97.00      PROA   
ATOM   2243  HB2 SER P 141     -33.447-110.145 111.775  0.00 97.00      PROA   
ATOM   2244  OG  SER P 141     -34.026-108.890 110.253  0.00 97.00      PROA   
ATOM   2245  HG1 SER P 141     -34.168-107.948 110.120  0.00 97.00      PROA   
ATOM   2246  C   SER P 141     -32.569-106.810 111.899  0.00 97.00      PROA   
ATOM   2247  O   SER P 141     -33.040-106.284 110.898  0.00 97.00      PROA   
ATOM   2248  N   HSD P 142     -32.238-106.092 112.994  0.00 97.00      PROA   
ATOM   2249  HN  HSD P 142     -31.932-106.574 113.812  0.00 97.00      PROA   
ATOM   2250  CA  HSD P 142     -32.253-104.646 113.087  0.00 97.00      PROA   
ATOM   2251  HA  HSD P 142     -32.690-104.231 112.197  0.00 97.00      PROA   
ATOM   2252  CB  HSD P 142     -33.114-104.153 114.276  0.00 97.00      PROA   
ATOM   2253  HB1 HSD P 142     -32.873-103.096 114.523  0.00 97.00      PROA   
ATOM   2254  HB2 HSD P 142     -32.914-104.763 115.181  0.00 97.00      PROA   
ATOM   2255  ND1 HSD P 142     -35.464-103.172 114.164  0.00 97.00      PROA   
ATOM   2256  HD1 HSD P 142     -35.281-102.358 114.718  0.00 97.00      PROA   
ATOM   2257  CG  HSD P 142     -34.584-104.207 113.930  0.00 97.00      PROA   
ATOM   2258  CE1 HSD P 142     -36.629-103.491 113.552  0.00 97.00      PROA   
ATOM   2259  HE1 HSD P 142     -37.518-102.862 113.595  0.00 97.00      PROA   
ATOM   2260  NE2 HSD P 142     -36.566-104.658 112.946  0.00 97.00      PROA   
ATOM   2261  CD2 HSD P 142     -35.284-105.116 113.196  0.00 97.00      PROA   
ATOM   2262  HD2 HSD P 142     -34.986-106.071 112.785  0.00 97.00      PROA   
ATOM   2263  C   HSD P 142     -30.840-104.094 113.124  0.00 97.00      PROA   
ATOM   2264  O   HSD P 142     -30.626-102.913 113.380  0.00 97.00      PROA   
ATOM   2265  N   SER P 143     -29.827-104.930 112.814  0.00 97.00      PROA   
ATOM   2266  HN  SER P 143     -30.015-105.892 112.631  0.00 97.00      PROA   
ATOM   2267  CA  SER P 143     -28.430-104.536 112.742  0.00 97.00      PROA   
ATOM   2268  HA  SER P 143     -28.262-103.704 113.413  0.00 97.00      PROA   
ATOM   2269  CB  SER P 143     -27.531-105.727 113.158  0.00 97.00      PROA   
ATOM   2270  HB1 SER P 143     -27.521-106.517 112.378  0.00 97.00      PROA   
ATOM   2271  HB2 SER P 143     -27.968-106.177 114.074  0.00 97.00      PROA   
ATOM   2272  OG  SER P 143     -26.199-105.327 113.455  0.00 97.00      PROA   
ATOM   2273  HG1 SER P 143     -25.801-105.036 112.632  0.00 97.00      PROA   
ATOM   2274  C   SER P 143     -28.066-104.107 111.327  0.00 97.00      PROA   
ATOM   2275  O   SER P 143     -28.676-104.554 110.358  0.00 97.00      PROA   
ATOM   2276  N   GLY P 144     -27.038-103.230 111.175  0.00 97.00      PROA   
ATOM   2277  HN  GLY P 144     -26.577-102.837 111.971  0.00 97.00      PROA   
ATOM   2278  CA  GLY P 144     -26.493-102.838 109.884  0.00 97.00      PROA   
ATOM   2279  HA1 GLY P 144     -27.067-103.275 109.084  0.00 97.00      PROA   
ATOM   2280  HA2 GLY P 144     -25.459-103.153 109.873  0.00 97.00      PROA   
ATOM   2281  C   GLY P 144     -26.500-101.348 109.699  0.00 97.00      PROA   
ATOM   2282  O   GLY P 144     -26.440-100.589 110.658  0.00 97.00      PROA   
ATOM   2283  N   THR P 145     -26.539-100.883 108.429  0.00 97.00      PROA   
ATOM   2284  HN  THR P 145     -26.691-101.522 107.675  0.00 97.00      PROA   
ATOM   2285  CA  THR P 145     -26.426 -99.475 108.086  0.00 97.00      PROA   
ATOM   2286  HA  THR P 145     -25.968 -98.962 108.917  0.00 97.00      PROA   
ATOM   2287  CB  THR P 145     -25.506 -99.192 106.892  0.00 97.00      PROA   
ATOM   2288  HB  THR P 145     -24.503 -99.609 107.139  0.00 97.00      PROA   
ATOM   2289  OG1 THR P 145     -25.322 -97.798 106.661  0.00 97.00      PROA   
ATOM   2290  HG1 THR P 145     -25.945 -97.556 105.965  0.00 97.00      PROA   
ATOM   2291  CG2 THR P 145     -25.984 -99.848 105.582  0.00 97.00      PROA   
ATOM   2292 HG21 THR P 145     -26.962 -99.432 105.260  0.00 97.00      PROA   
ATOM   2293 HG22 THR P 145     -26.082-100.945 105.701  0.00 97.00      PROA   
ATOM   2294 HG23 THR P 145     -25.249 -99.648 104.772  0.00 97.00      PROA   
ATOM   2295  C   THR P 145     -27.799 -98.868 107.918  0.00 97.00      PROA   
ATOM   2296  O   THR P 145     -28.634 -99.368 107.178  0.00 97.00      PROA   
ATOM   2297  N   TYR P 146     -28.057 -97.749 108.625  0.00 97.00      PROA   
ATOM   2298  HN  TYR P 146     -27.365 -97.375 109.240  0.00 97.00      PROA   
ATOM   2299  CA  TYR P 146     -29.307 -97.025 108.575  0.00 97.00      PROA   
ATOM   2300  HA  TYR P 146     -30.022 -97.583 107.992  0.00 97.00      PROA   
ATOM   2301  CB  TYR P 146     -29.913 -96.727 109.968  0.00 97.00      PROA   
ATOM   2302  HB1 TYR P 146     -30.704 -95.952 109.886  0.00 97.00      PROA   
ATOM   2303  HB2 TYR P 146     -29.126 -96.352 110.658  0.00 97.00      PROA   
ATOM   2304  CG  TYR P 146     -30.559 -97.932 110.592  0.00 97.00      PROA   
ATOM   2305  CD1 TYR P 146     -29.798 -98.888 111.284  0.00 97.00      PROA   
ATOM   2306  HD1 TYR P 146     -28.720 -98.813 111.288  0.00 97.00      PROA   
ATOM   2307  CE1 TYR P 146     -30.431 -99.909 112.002  0.00 97.00      PROA   
ATOM   2308  HE1 TYR P 146     -29.839-100.640 112.528  0.00 97.00      PROA   
ATOM   2309  CZ  TYR P 146     -31.828 -99.967 112.056  0.00 97.00      PROA   
ATOM   2310  OH  TYR P 146     -32.465-100.977 112.800  0.00 97.00      PROA   
ATOM   2311  HH  TYR P 146     -31.768-101.526 113.174  0.00 97.00      PROA   
ATOM   2312  CD2 TYR P 146     -31.963 -98.033 110.613  0.00 97.00      PROA   
ATOM   2313  HD2 TYR P 146     -32.559 -97.293 110.100  0.00 97.00      PROA   
ATOM   2314  CE2 TYR P 146     -32.594 -99.044 111.345  0.00 97.00      PROA   
ATOM   2315  HE2 TYR P 146     -33.670 -99.095 111.389  0.00 97.00      PROA   
ATOM   2316  C   TYR P 146     -29.102 -95.701 107.884  0.00 97.00      PROA   
ATOM   2317  O   TYR P 146     -28.077 -95.051 108.043  0.00 97.00      PROA   
ATOM   2318  N   HSD P 147     -30.100 -95.266 107.088  0.00 97.00      PROA   
ATOM   2319  HN  HSD P 147     -30.938 -95.799 106.995  0.00 97.00      PROA   
ATOM   2320  CA  HSD P 147     -30.045 -94.005 106.376  0.00 97.00      PROA   
ATOM   2321  HA  HSD P 147     -29.389 -93.318 106.893  0.00 97.00      PROA   
ATOM   2322  CB  HSD P 147     -29.612 -94.162 104.891  0.00 97.00      PROA   
ATOM   2323  HB1 HSD P 147     -29.455 -93.155 104.448  0.00 97.00      PROA   
ATOM   2324  HB2 HSD P 147     -30.405 -94.666 104.302  0.00 97.00      PROA   
ATOM   2325  ND1 HSD P 147     -27.190 -94.519 104.161  0.00 97.00      PROA   
ATOM   2326  HD1 HSD P 147     -26.997 -93.568 103.913  0.00 97.00      PROA   
ATOM   2327  CG  HSD P 147     -28.368 -94.992 104.701  0.00 97.00      PROA   
ATOM   2328  CE1 HSD P 147     -26.360 -95.583 104.031  0.00 97.00      PROA   
ATOM   2329  HE1 HSD P 147     -25.347 -95.503 103.636  0.00 97.00      PROA   
ATOM   2330  NE2 HSD P 147     -26.925 -96.705 104.430  0.00 97.00      PROA   
ATOM   2331  CD2 HSD P 147     -28.189 -96.335 104.847  0.00 97.00      PROA   
ATOM   2332  HD2 HSD P 147     -28.876 -97.088 105.214  0.00 97.00      PROA   
ATOM   2333  C   HSD P 147     -31.446 -93.447 106.408  0.00 97.00      PROA   
ATOM   2334  O   HSD P 147     -32.398 -94.178 106.659  0.00 97.00      PROA   
ATOM   2335  N   CYS P 148     -31.626 -92.131 106.155  0.00 97.00      PROA   
ATOM   2336  HN  CYS P 148     -30.858 -91.495 106.091  0.00 97.00      PROA   
ATOM   2337  CA  CYS P 148     -32.948 -91.577 105.961  0.00 97.00      PROA   
ATOM   2338  HA  CYS P 148     -33.604 -92.379 105.670  0.00 97.00      PROA   
ATOM   2339  CB  CYS P 148     -33.558 -90.932 107.238  0.00 97.00      PROA   
ATOM   2340  HB1 CYS P 148     -33.534 -91.703 108.039  0.00 97.00      PROA   
ATOM   2341  HB2 CYS P 148     -34.631 -90.713 107.048  0.00 97.00      PROA   
ATOM   2342  SG  CYS P 148     -32.710 -89.434 107.845  0.00 97.00      PROA   
ATOM   2343  C   CYS P 148     -32.967 -90.612 104.799  0.00 97.00      PROA   
ATOM   2344  O   CYS P 148     -31.933 -90.141 104.335  0.00 97.00      PROA   
ATOM   2345  N   SER P 149     -34.180 -90.303 104.288  0.00 97.00      PROA   
ATOM   2346  HN  SER P 149     -35.003 -90.747 104.637  0.00 97.00      PROA   
ATOM   2347  CA  SER P 149     -34.354 -89.285 103.273  0.00 97.00      PROA   
ATOM   2348  HA  SER P 149     -33.578 -88.548 103.414  0.00 97.00      PROA   
ATOM   2349  CB  SER P 149     -34.335 -89.796 101.797  0.00 97.00      PROA   
ATOM   2350  HB1 SER P 149     -33.416 -90.403 101.656  0.00 97.00      PROA   
ATOM   2351  HB2 SER P 149     -34.287 -88.934 101.099  0.00 97.00      PROA   
ATOM   2352  OG  SER P 149     -35.466 -90.591 101.441  0.00 97.00      PROA   
ATOM   2353  HG1 SER P 149     -36.247 -90.138 101.767  0.00 97.00      PROA   
ATOM   2354  C   SER P 149     -35.668 -88.601 103.518  0.00 97.00      PROA   
ATOM   2355  O   SER P 149     -36.602 -89.213 104.018  0.00 97.00      PROA   
ATOM   2356  N   GLY P 150     -35.766 -87.308 103.143  0.00 97.00      PROA   
ATOM   2357  HN  GLY P 150     -34.978 -86.851 102.738  0.00 97.00      PROA   
ATOM   2358  CA  GLY P 150     -37.000 -86.548 103.187  0.00 97.00      PROA   
ATOM   2359  HA1 GLY P 150     -37.018 -85.985 104.107  0.00 97.00      PROA   
ATOM   2360  HA2 GLY P 150     -37.849 -87.206 103.055  0.00 97.00      PROA   
ATOM   2361  C   GLY P 150     -36.988 -85.585 102.043  0.00 97.00      PROA   
ATOM   2362  O   GLY P 150     -36.032 -85.534 101.282  0.00 97.00      PROA   
ATOM   2363  N   MET P 151     -38.062 -84.785 101.894  0.00 97.00      PROA   
ATOM   2364  HN  MET P 151     -38.866 -84.908 102.474  0.00 97.00      PROA   
ATOM   2365  CA  MET P 151     -38.236 -83.836 100.820  0.00 97.00      PROA   
ATOM   2366  HA  MET P 151     -37.362 -83.823 100.187  0.00 97.00      PROA   
ATOM   2367  CB  MET P 151     -39.492 -84.223  99.992  0.00 97.00      PROA   
ATOM   2368  HB1 MET P 151     -40.401 -83.721 100.377  0.00 97.00      PROA   
ATOM   2369  HB2 MET P 151     -39.663 -85.316 100.148  0.00 97.00      PROA   
ATOM   2370  CG  MET P 151     -39.371 -84.031  98.468  0.00 97.00      PROA   
ATOM   2371  HG1 MET P 151     -40.291 -84.460  98.010  0.00 97.00      PROA   
ATOM   2372  HG2 MET P 151     -38.512 -84.635  98.101  0.00 97.00      PROA   
ATOM   2373  SD  MET P 151     -39.193 -82.312  97.911  0.00 97.00      PROA   
ATOM   2374  CE  MET P 151     -39.352 -82.698  96.146  0.00 97.00      PROA   
ATOM   2375  HE1 MET P 151     -40.363 -83.101  95.923  0.00 97.00      PROA   
ATOM   2376  HE2 MET P 151     -38.603 -83.456  95.829  0.00 97.00      PROA   
ATOM   2377  HE3 MET P 151     -39.204 -81.787  95.527  0.00 97.00      PROA   
ATOM   2378  C   MET P 151     -38.413 -82.461 101.447  0.00 97.00      PROA   
ATOM   2379  O   MET P 151     -39.096 -82.303 102.455  0.00 97.00      PROA   
ATOM   2380  N   GLY P 152     -37.775 -81.425 100.852  0.00 97.00      PROA   
ATOM   2381  HN  GLY P 152     -37.157 -81.621 100.094  0.00 97.00      PROA   
ATOM   2382  CA  GLY P 152     -38.009 -80.023 101.183  0.00 97.00      PROA   
ATOM   2383  HA1 GLY P 152     -37.130 -79.625 101.660  0.00 97.00      PROA   
ATOM   2384  HA2 GLY P 152     -38.896 -79.933 101.795  0.00 97.00      PROA   
ATOM   2385  C   GLY P 152     -38.273 -79.246  99.924  0.00 97.00      PROA   
ATOM   2386  O   GLY P 152     -39.416 -78.954  99.589  0.00 97.00      PROA   
ATOM   2387  N   LYS P 153     -37.207 -78.867  99.188  0.00 97.00      PROA   
ATOM   2388  HN  LYS P 153     -36.280 -78.963  99.547  0.00 97.00      PROA   
ATOM   2389  CA  LYS P 153     -37.324 -78.366  97.828  0.00 97.00      PROA   
ATOM   2390  HA  LYS P 153     -38.366 -78.326  97.555  0.00 97.00      PROA   
ATOM   2391  CB  LYS P 153     -36.715 -76.948  97.670  0.00 97.00      PROA   
ATOM   2392  HB1 LYS P 153     -36.506 -76.729  96.600  0.00 97.00      PROA   
ATOM   2393  HB2 LYS P 153     -35.747 -76.909  98.214  0.00 97.00      PROA   
ATOM   2394  CG  LYS P 153     -37.637 -75.823  98.185  0.00 97.00      PROA   
ATOM   2395  HG1 LYS P 153     -37.088 -74.858  98.105  0.00 97.00      PROA   
ATOM   2396  HG2 LYS P 153     -37.871 -75.991  99.259  0.00 97.00      PROA   
ATOM   2397  CD  LYS P 153     -38.943 -75.732  97.376  0.00 97.00      PROA   
ATOM   2398  HD1 LYS P 153     -39.542 -76.651  97.562  0.00 97.00      PROA   
ATOM   2399  HD2 LYS P 153     -38.674 -75.710  96.295  0.00 97.00      PROA   
ATOM   2400  CE  LYS P 153     -39.809 -74.512  97.708  0.00 97.00      PROA   
ATOM   2401  HE1 LYS P 153     -39.265 -73.570  97.487  0.00 97.00      PROA   
ATOM   2402  HE2 LYS P 153     -40.107 -74.523  98.778  0.00 97.00      PROA   
ATOM   2403  NZ  LYS P 153     -41.044 -74.537  96.887  0.00 97.00      PROA   
ATOM   2404  HZ1 LYS P 153     -41.570 -75.411  97.091  0.00 97.00      PROA   
ATOM   2405  HZ2 LYS P 153     -40.786 -74.525  95.879  0.00 97.00      PROA   
ATOM   2406  HZ3 LYS P 153     -41.639 -73.714  97.103  0.00 97.00      PROA   
ATOM   2407  C   LYS P 153     -36.745 -79.329  96.817  0.00 97.00      PROA   
ATOM   2408  O   LYS P 153     -36.849 -79.120  95.609  0.00 97.00      PROA   
ATOM   2409  N   HSD P 154     -36.187 -80.452  97.303  0.00 97.00      PROA   
ATOM   2410  HN  HSD P 154     -36.094 -80.583  98.285  0.00 97.00      PROA   
ATOM   2411  CA  HSD P 154     -35.806 -81.592  96.511  0.00 97.00      PROA   
ATOM   2412  HA  HSD P 154     -36.615 -81.833  95.836  0.00 97.00      PROA   
ATOM   2413  CB  HSD P 154     -34.486 -81.398  95.721  0.00 97.00      PROA   
ATOM   2414  HB1 HSD P 154     -33.676 -81.096  96.421  0.00 97.00      PROA   
ATOM   2415  HB2 HSD P 154     -34.630 -80.566  94.998  0.00 97.00      PROA   
ATOM   2416  ND1 HSD P 154     -32.946 -83.368  95.220  0.00 97.00      PROA   
ATOM   2417  HD1 HSD P 154     -32.354 -83.265  96.021  0.00 97.00      PROA   
ATOM   2418  CG  HSD P 154     -34.069 -82.617  94.941  0.00 97.00      PROA   
ATOM   2419  CE1 HSD P 154     -32.918 -84.382  94.322  0.00 97.00      PROA   
ATOM   2420  HE1 HSD P 154     -32.131 -85.135  94.311  0.00 97.00      PROA   
ATOM   2421  NE2 HSD P 154     -33.943 -84.342  93.493  0.00 97.00      PROA   
ATOM   2422  CD2 HSD P 154     -34.659 -83.220  93.872  0.00 97.00      PROA   
ATOM   2423  HD2 HSD P 154     -35.553 -82.943  93.328  0.00 97.00      PROA   
ATOM   2424  C   HSD P 154     -35.687 -82.691  97.536  0.00 97.00      PROA   
ATOM   2425  O   HSD P 154     -35.758 -82.424  98.734  0.00 97.00      PROA   
ATOM   2426  N   ARG P 155     -35.531 -83.971  97.119  0.00 97.00      PROA   
ATOM   2427  HN  ARG P 155     -35.497 -84.199  96.148  0.00 97.00      PROA   
ATOM   2428  CA  ARG P 155     -35.184 -85.025  98.053  0.00 97.00      PROA   
ATOM   2429  HA  ARG P 155     -35.871 -84.937  98.882  0.00 97.00      PROA   
ATOM   2430  CB  ARG P 155     -35.366 -86.464  97.502  0.00 97.00      PROA   
ATOM   2431  HB1 ARG P 155     -36.457 -86.634  97.350  0.00 97.00      PROA   
ATOM   2432  HB2 ARG P 155     -35.036 -87.184  98.283  0.00 97.00      PROA   
ATOM   2433  CG  ARG P 155     -34.639 -86.752  96.169  0.00 97.00      PROA   
ATOM   2434  HG1 ARG P 155     -33.821 -86.016  96.042  0.00 97.00      PROA   
ATOM   2435  HG2 ARG P 155     -35.339 -86.608  95.317  0.00 97.00      PROA   
ATOM   2436  CD  ARG P 155     -33.975 -88.137  96.079  0.00 97.00      PROA   
ATOM   2437  HD1 ARG P 155     -33.154 -88.197  96.830  0.00 97.00      PROA   
ATOM   2438  HD2 ARG P 155     -33.563 -88.313  95.061  0.00 97.00      PROA   
ATOM   2439  NE  ARG P 155     -35.029 -89.162  96.362  0.00 97.00      PROA   
ATOM   2440  HE  ARG P 155     -35.981 -88.912  96.215  0.00 97.00      PROA   
ATOM   2441  CZ  ARG P 155     -34.794 -90.335  96.987  0.00 97.00      PROA   
ATOM   2442  NH1 ARG P 155     -33.560 -90.812  97.200  0.00 97.00      PROA   
ATOM   2443 HH11 ARG P 155     -32.785 -90.330  96.805  0.00 97.00      PROA   
ATOM   2444 HH12 ARG P 155     -33.466 -91.696  97.651  0.00 97.00      PROA   
ATOM   2445  NH2 ARG P 155     -35.834 -91.069  97.425  0.00 97.00      PROA   
ATOM   2446 HH21 ARG P 155     -36.761 -90.732  97.291  0.00 97.00      PROA   
ATOM   2447 HH22 ARG P 155     -35.645 -91.897  97.945  0.00 97.00      PROA   
ATOM   2448  C   ARG P 155     -33.781 -84.861  98.626  0.00 97.00      PROA   
ATOM   2449  O   ARG P 155     -32.820 -84.585  97.912  0.00 97.00      PROA   
ATOM   2450  N   TYR P 156     -33.639 -85.035  99.953  0.00 97.00      PROA   
ATOM   2451  HN  TYR P 156     -34.440 -85.206 100.525  0.00 97.00      PROA   
ATOM   2452  CA  TYR P 156     -32.380 -84.924 100.657  0.00 97.00      PROA   
ATOM   2453  HA  TYR P 156     -31.574 -84.742  99.961  0.00 97.00      PROA   
ATOM   2454  CB  TYR P 156     -32.412 -83.817 101.748  0.00 97.00      PROA   
ATOM   2455  HB1 TYR P 156     -31.413 -83.677 102.207  0.00 97.00      PROA   
ATOM   2456  HB2 TYR P 156     -33.136 -84.109 102.538  0.00 97.00      PROA   
ATOM   2457  CG  TYR P 156     -32.865 -82.485 101.194  0.00 97.00      PROA   
ATOM   2458  CD1 TYR P 156     -32.311 -81.953 100.014  0.00 97.00      PROA   
ATOM   2459  HD1 TYR P 156     -31.548 -82.502  99.482  0.00 97.00      PROA   
ATOM   2460  CE1 TYR P 156     -32.759 -80.730  99.500  0.00 97.00      PROA   
ATOM   2461  HE1 TYR P 156     -32.338 -80.347  98.582  0.00 97.00      PROA   
ATOM   2462  CZ  TYR P 156     -33.755 -80.013 100.173  0.00 97.00      PROA   
ATOM   2463  OH  TYR P 156     -34.208 -78.779  99.665  0.00 97.00      PROA   
ATOM   2464  HH  TYR P 156     -33.549 -78.461  99.045  0.00 97.00      PROA   
ATOM   2465  CD2 TYR P 156     -33.848 -81.739 101.871  0.00 97.00      PROA   
ATOM   2466  HD2 TYR P 156     -34.275 -82.121 102.786  0.00 97.00      PROA   
ATOM   2467  CE2 TYR P 156     -34.289 -80.512 101.365  0.00 97.00      PROA   
ATOM   2468  HE2 TYR P 156     -35.033 -79.946 101.904  0.00 97.00      PROA   
ATOM   2469  C   TYR P 156     -32.134 -86.261 101.313  0.00 97.00      PROA   
ATOM   2470  O   TYR P 156     -33.065 -86.893 101.797  0.00 97.00      PROA   
ATOM   2471  N   THR P 157     -30.865 -86.733 101.322  0.00 97.00      PROA   
ATOM   2472  HN  THR P 157     -30.133 -86.224 100.880  0.00 97.00      PROA   
ATOM   2473  CA  THR P 157     -30.451 -87.999 101.906  0.00 97.00      PROA   
ATOM   2474  HA  THR P 157     -31.304 -88.511 102.333  0.00 97.00      PROA   
ATOM   2475  CB  THR P 157     -29.756 -88.933 100.916  0.00 97.00      PROA   
ATOM   2476  HB  THR P 157     -29.215 -89.759 101.439  0.00 97.00      PROA   
ATOM   2477  OG1 THR P 157     -28.840 -88.225 100.085  0.00 97.00      PROA   
ATOM   2478  HG1 THR P 157     -28.136 -87.916 100.659  0.00 97.00      PROA   
ATOM   2479  CG2 THR P 157     -30.808 -89.570  99.995  0.00 97.00      PROA   
ATOM   2480 HG21 THR P 157     -31.378 -88.784  99.457  0.00 97.00      PROA   
ATOM   2481 HG22 THR P 157     -31.509 -90.195 100.583  0.00 97.00      PROA   
ATOM   2482 HG23 THR P 157     -30.303 -90.218  99.245  0.00 97.00      PROA   
ATOM   2483  C   THR P 157     -29.481 -87.717 103.028  0.00 97.00      PROA   
ATOM   2484  O   THR P 157     -28.622 -86.846 102.911  0.00 97.00      PROA   
ATOM   2485  N   SER P 158     -29.589 -88.462 104.153  0.00 97.00      PROA   
ATOM   2486  HN  SER P 158     -30.316 -89.141 104.256  0.00 97.00      PROA   
ATOM   2487  CA  SER P 158     -28.680 -88.331 105.276  0.00 97.00      PROA   
ATOM   2488  HA  SER P 158     -28.468 -87.281 105.410  0.00 97.00      PROA   
ATOM   2489  CB  SER P 158     -29.288 -88.874 106.604  0.00 97.00      PROA   
ATOM   2490  HB1 SER P 158     -30.297 -88.427 106.723  0.00 97.00      PROA   
ATOM   2491  HB2 SER P 158     -28.675 -88.556 107.472  0.00 97.00      PROA   
ATOM   2492  OG  SER P 158     -29.417 -90.296 106.635  0.00 97.00      PROA   
ATOM   2493  HG1 SER P 158     -28.537 -90.656 106.797  0.00 97.00      PROA   
ATOM   2494  C   SER P 158     -27.369 -89.048 105.031  0.00 97.00      PROA   
ATOM   2495  O   SER P 158     -27.215 -89.832 104.097  0.00 97.00      PROA   
ATOM   2496  N   ALA P 159     -26.398 -88.830 105.945  0.00 97.00      PROA   
ATOM   2497  HN  ALA P 159     -26.479 -88.091 106.611  0.00 97.00      PROA   
ATOM   2498  CA  ALA P 159     -25.298 -89.745 106.165  0.00 97.00      PROA   
ATOM   2499  HA  ALA P 159     -24.771 -89.855 105.226  0.00 97.00      PROA   
ATOM   2500  CB  ALA P 159     -24.331 -89.190 107.230  0.00 97.00      PROA   
ATOM   2501  HB1 ALA P 159     -24.849 -89.069 108.206  0.00 97.00      PROA   
ATOM   2502  HB2 ALA P 159     -23.952 -88.192 106.916  0.00 97.00      PROA   
ATOM   2503  HB3 ALA P 159     -23.461 -89.863 107.373  0.00 97.00      PROA   
ATOM   2504  C   ALA P 159     -25.793 -91.126 106.597  0.00 97.00      PROA   
ATOM   2505  O   ALA P 159     -26.844 -91.253 107.222  0.00 97.00      PROA   
ATOM   2506  N   GLY P 160     -25.052 -92.205 106.247  0.00 97.00      PROA   
ATOM   2507  HN  GLY P 160     -24.201 -92.093 105.741  0.00 97.00      PROA   
ATOM   2508  CA  GLY P 160     -25.355 -93.552 106.708  0.00 97.00      PROA   
ATOM   2509  HA1 GLY P 160     -24.904 -94.247 106.016  0.00 97.00      PROA   
ATOM   2510  HA2 GLY P 160     -26.424 -93.681 106.793  0.00 97.00      PROA   
ATOM   2511  C   GLY P 160     -24.719 -93.794 108.044  0.00 97.00      PROA   
ATOM   2512  O   GLY P 160     -23.546 -93.485 108.234  0.00 97.00      PROA   
ATOM   2513  N   ILE P 161     -25.475 -94.390 108.993  0.00 97.00      PROA   
ATOM   2514  HN  ILE P 161     -26.424 -94.632 108.795  0.00 97.00      PROA   
ATOM   2515  CA  ILE P 161     -24.996 -94.674 110.331  0.00 97.00      PROA   
ATOM   2516  HA  ILE P 161     -23.963 -94.373 110.419  0.00 97.00      PROA   
ATOM   2517  CB  ILE P 161     -25.794 -93.961 111.427  0.00 97.00      PROA   
ATOM   2518  HB  ILE P 161     -26.851 -94.318 111.396  0.00 97.00      PROA   
ATOM   2519  CG2 ILE P 161     -25.208 -94.303 112.818  0.00 97.00      PROA   
ATOM   2520 HG21 ILE P 161     -24.122 -94.074 112.848  0.00 97.00      PROA   
ATOM   2521 HG22 ILE P 161     -25.353 -95.373 113.071  0.00 97.00      PROA   
ATOM   2522 HG23 ILE P 161     -25.710 -93.693 113.598  0.00 97.00      PROA   
ATOM   2523  CG1 ILE P 161     -25.845 -92.422 111.207  0.00 97.00      PROA   
ATOM   2524 HG11 ILE P 161     -26.486 -91.986 112.006  0.00 97.00      PROA   
ATOM   2525 HG12 ILE P 161     -26.343 -92.202 110.239  0.00 97.00      PROA   
ATOM   2526  CD  ILE P 161     -24.483 -91.713 111.244  0.00 97.00      PROA   
ATOM   2527  HD1 ILE P 161     -23.809 -92.102 110.453  0.00 97.00      PROA   
ATOM   2528  HD2 ILE P 161     -23.984 -91.849 112.227  0.00 97.00      PROA   
ATOM   2529  HD3 ILE P 161     -24.614 -90.622 111.080  0.00 97.00      PROA   
ATOM   2530  C   ILE P 161     -25.053 -96.174 110.531  0.00 97.00      PROA   
ATOM   2531  O   ILE P 161     -26.114 -96.788 110.475  0.00 97.00      PROA   
ATOM   2532  N   SER P 162     -23.885 -96.809 110.774  0.00 97.00      PROA   
ATOM   2533  HN  SER P 162     -23.023 -96.307 110.789  0.00 97.00      PROA   
ATOM   2534  CA  SER P 162     -23.787 -98.243 110.964  0.00 97.00      PROA   
ATOM   2535  HA  SER P 162     -24.588 -98.726 110.425  0.00 97.00      PROA   
ATOM   2536  CB  SER P 162     -22.452 -98.813 110.418  0.00 97.00      PROA   
ATOM   2537  HB1 SER P 162     -22.417 -98.642 109.320  0.00 97.00      PROA   
ATOM   2538  HB2 SER P 162     -22.385 -99.908 110.596  0.00 97.00      PROA   
ATOM   2539  OG  SER P 162     -21.326 -98.158 110.999  0.00 97.00      PROA   
ATOM   2540  HG1 SER P 162     -21.457 -98.212 111.951  0.00 97.00      PROA   
ATOM   2541  C   SER P 162     -23.910 -98.630 112.424  0.00 97.00      PROA   
ATOM   2542  O   SER P 162     -23.085 -98.242 113.250  0.00 97.00      PROA   
ATOM   2543  N   VAL P 163     -24.931 -99.449 112.770  0.00 97.00      PROA   
ATOM   2544  HN  VAL P 163     -25.604 -99.742 112.093  0.00 97.00      PROA   
ATOM   2545  CA  VAL P 163     -25.109 -99.964 114.114  0.00 97.00      PROA   
ATOM   2546  HA  VAL P 163     -24.341 -99.550 114.748  0.00 97.00      PROA   
ATOM   2547  CB  VAL P 163     -26.446 -99.617 114.768  0.00 97.00      PROA   
ATOM   2548  HB  VAL P 163     -26.416 -99.929 115.839  0.00 97.00      PROA   
ATOM   2549  CG1 VAL P 163     -26.629 -98.087 114.739  0.00 97.00      PROA   
ATOM   2550 HG11 VAL P 163     -26.738 -97.716 113.697  0.00 97.00      PROA   
ATOM   2551 HG12 VAL P 163     -25.764 -97.577 115.212  0.00 97.00      PROA   
ATOM   2552 HG13 VAL P 163     -27.549 -97.817 115.299  0.00 97.00      PROA   
ATOM   2553  CG2 VAL P 163     -27.638-100.325 114.096  0.00 97.00      PROA   
ATOM   2554 HG21 VAL P 163     -27.605-101.422 114.254  0.00 97.00      PROA   
ATOM   2555 HG22 VAL P 163     -27.641-100.122 113.006  0.00 97.00      PROA   
ATOM   2556 HG23 VAL P 163     -28.592 -99.949 114.525  0.00 97.00      PROA   
ATOM   2557  C   VAL P 163     -24.900-101.460 114.077  0.00 97.00      PROA   
ATOM   2558  O   VAL P 163     -25.357-102.152 113.174  0.00 97.00      PROA   
ATOM   2559  N   THR P 164     -24.162-102.005 115.066  0.00 97.00      PROA   
ATOM   2560  HN  THR P 164     -23.787-101.423 115.787  0.00 97.00      PROA   
ATOM   2561  CA  THR P 164     -23.869-103.430 115.115  0.00 97.00      PROA   
ATOM   2562  HA  THR P 164     -24.320-103.936 114.276  0.00 97.00      PROA   
ATOM   2563  CB  THR P 164     -22.378-103.740 115.062  0.00 97.00      PROA   
ATOM   2564  HB  THR P 164     -21.863-103.375 115.978  0.00 97.00      PROA   
ATOM   2565  OG1 THR P 164     -21.777-103.096 113.946  0.00 97.00      PROA   
ATOM   2566  HG1 THR P 164     -22.155-102.217 113.897  0.00 97.00      PROA   
ATOM   2567  CG2 THR P 164     -22.144-105.252 114.879  0.00 97.00      PROA   
ATOM   2568 HG21 THR P 164     -22.600-105.586 113.922  0.00 97.00      PROA   
ATOM   2569 HG22 THR P 164     -22.581-105.846 115.704  0.00 97.00      PROA   
ATOM   2570 HG23 THR P 164     -21.053-105.461 114.826  0.00 97.00      PROA   
ATOM   2571  C   THR P 164     -24.474-103.969 116.396  0.00 97.00      PROA   
ATOM   2572  O   THR P 164     -24.052-103.597 117.483  0.00 97.00      PROA   
ATOM   2573  N   VAL P 165     -25.493-104.859 116.305  0.00 97.00      PROA   
ATOM   2574  HN  VAL P 165     -25.830-105.113 115.398  0.00 97.00      PROA   
ATOM   2575  CA  VAL P 165     -26.231-105.421 117.440  0.00 97.00      PROA   
ATOM   2576  HA  VAL P 165     -26.240-104.667 118.211  0.00 97.00      PROA   
ATOM   2577  CB  VAL P 165     -27.697-105.688 117.061  0.00 97.00      PROA   
ATOM   2578  HB  VAL P 165     -27.733-106.434 116.237  0.00 97.00      PROA   
ATOM   2579  CG1 VAL P 165     -28.572-106.199 118.229  0.00 97.00      PROA   
ATOM   2580 HG11 VAL P 165     -28.394-105.595 119.143  0.00 97.00      PROA   
ATOM   2581 HG12 VAL P 165     -28.381-107.268 118.447  0.00 97.00      PROA   
ATOM   2582 HG13 VAL P 165     -29.645-106.111 117.965  0.00 97.00      PROA   
ATOM   2583  CG2 VAL P 165     -28.316-104.362 116.565  0.00 97.00      PROA   
ATOM   2584 HG21 VAL P 165     -27.808-103.971 115.662  0.00 97.00      PROA   
ATOM   2585 HG22 VAL P 165     -28.259-103.597 117.369  0.00 97.00      PROA   
ATOM   2586 HG23 VAL P 165     -29.386-104.521 116.314  0.00 97.00      PROA   
ATOM   2587  C   VAL P 165     -25.499-106.668 117.977  0.00 97.00      PROA   
ATOM   2588  O   VAL P 165     -24.480-107.062 117.420  0.00 97.00      PROA   
ATOM   2589  N   LYS P 166     -25.956-107.319 119.084  0.00 97.00      PROA   
ATOM   2590  HN  LYS P 166     -26.756-106.988 119.581  0.00 97.00      PROA   
ATOM   2591  CA  LYS P 166     -25.472-108.624 119.510  0.00 97.00      PROA   
ATOM   2592  HA  LYS P 166     -25.065-109.165 118.666  0.00 97.00      PROA   
ATOM   2593  CB  LYS P 166     -24.505-108.620 120.741  0.00 97.00      PROA   
ATOM   2594  HB1 LYS P 166     -24.075-109.638 120.870  0.00 97.00      PROA   
ATOM   2595  HB2 LYS P 166     -25.087-108.389 121.664  0.00 97.00      PROA   
ATOM   2596  CG  LYS P 166     -23.376-107.571 120.740  0.00 97.00      PROA   
ATOM   2597  HG1 LYS P 166     -22.889-107.578 121.741  0.00 97.00      PROA   
ATOM   2598  HG2 LYS P 166     -23.877-106.585 120.648  0.00 97.00      PROA   
ATOM   2599  CD  LYS P 166     -22.282-107.796 119.673  0.00 97.00      PROA   
ATOM   2600  HD1 LYS P 166     -22.732-108.315 118.798  0.00 97.00      PROA   
ATOM   2601  HD2 LYS P 166     -21.515-108.485 120.089  0.00 97.00      PROA   
ATOM   2602  CE  LYS P 166     -21.574-106.522 119.174  0.00 97.00      PROA   
ATOM   2603  HE1 LYS P 166     -20.977-106.752 118.264  0.00 97.00      PROA   
ATOM   2604  HE2 LYS P 166     -20.916-106.082 119.950  0.00 97.00      PROA   
ATOM   2605  NZ  LYS P 166     -22.590-105.526 118.804  0.00 97.00      PROA   
ATOM   2606  HZ1 LYS P 166     -23.057-105.146 119.652  0.00 97.00      PROA   
ATOM   2607  HZ2 LYS P 166     -23.314-106.039 118.253  0.00 97.00      PROA   
ATOM   2608  HZ3 LYS P 166     -22.237-104.743 118.223  0.00 97.00      PROA   
ATOM   2609  C   LYS P 166     -26.700-109.341 120.017  0.00 97.00      PROA   
ATOM   2610  O   LYS P 166     -27.605-108.698 120.537  0.00 97.00      PROA   
ATOM   2611  N   GLU P 167     -26.692-110.700 119.964  0.00  0.00      PROA   
ATOM   2612  HN  GLU P 167     -25.946-111.196 119.528  0.00  0.00      PROA   
ATOM   2613  CA  GLU P 167     -27.680-111.531 120.623  0.00  0.00      PROA   
ATOM   2614  HA  GLU P 167     -28.442-110.906 121.064  0.00  0.00      PROA   
ATOM   2615  CB  GLU P 167     -28.367-112.573 119.689  0.00  0.00      PROA   
ATOM   2616  HB1 GLU P 167     -28.639-112.058 118.741  0.00  0.00      PROA   
ATOM   2617  HB2 GLU P 167     -29.316-112.871 120.190  0.00  0.00      PROA   
ATOM   2618  CG  GLU P 167     -27.576-113.864 119.378  0.00  0.00      PROA   
ATOM   2619  HG1 GLU P 167     -27.352-114.417 120.314  0.00  0.00      PROA   
ATOM   2620  HG2 GLU P 167     -26.616-113.605 118.883  0.00  0.00      PROA   
ATOM   2621  CD  GLU P 167     -28.392-114.801 118.480  0.00  0.00      PROA   
ATOM   2622  OE1 GLU P 167     -29.588-115.043 118.798  0.00  0.00      PROA   
ATOM   2623  OE2 GLU P 167     -27.823-115.306 117.476  0.00  0.00      PROA   
ATOM   2624  C   GLU P 167     -26.924-112.236 121.722  0.00  0.00      PROA   
ATOM   2625  O   GLU P 167     -25.733-112.516 121.584  0.00  0.00      PROA   
ATOM   2626  N   LEU P 168     -27.606-112.494 122.868  0.00  0.00      PROA   
ATOM   2627  HN  LEU P 168     -28.567-112.242 122.956  0.00  0.00      PROA   
ATOM   2628  CA  LEU P 168     -27.039-113.136 124.039  0.00  0.00      PROA   
ATOM   2629  HA  LEU P 168     -26.157-112.572 124.303  0.00  0.00      PROA   
ATOM   2630  CB  LEU P 168     -28.001-113.167 125.264  0.00  0.00      PROA   
ATOM   2631  HB1 LEU P 168     -27.568-113.837 126.045  0.00  0.00      PROA   
ATOM   2632  HB2 LEU P 168     -28.976-113.600 124.954  0.00  0.00      PROA   
ATOM   2633  CG  LEU P 168     -28.263-111.818 125.991  0.00  0.00      PROA   
ATOM   2634  HG  LEU P 168     -28.793-112.084 126.938  0.00  0.00      PROA   
ATOM   2635  CD1 LEU P 168     -26.965-111.096 126.406  0.00  0.00      PROA   
ATOM   2636 HD11 LEU P 168     -26.409-110.747 125.511  0.00  0.00      PROA   
ATOM   2637 HD12 LEU P 168     -26.312-111.781 126.988  0.00  0.00      PROA   
ATOM   2638 HD13 LEU P 168     -27.202-110.213 127.036  0.00  0.00      PROA   
ATOM   2639  CD2 LEU P 168     -29.217-110.879 125.231  0.00  0.00      PROA   
ATOM   2640 HD21 LEU P 168     -30.163-111.404 124.983  0.00  0.00      PROA   
ATOM   2641 HD22 LEU P 168     -28.743-110.529 124.293  0.00  0.00      PROA   
ATOM   2642 HD23 LEU P 168     -29.459-109.990 125.852  0.00  0.00      PROA   
ATOM   2643  C   LEU P 168     -26.579-114.556 123.792  0.00  0.00      PROA   
ATOM   2644  O   LEU P 168     -25.486-114.925 124.221  0.00  0.00      PROA   
ATOM   2645  N   PHE P 169     -27.398-115.383 123.098  0.00  0.00      PROA   
ATOM   2646  HN  PHE P 169     -28.271-115.077 122.728  0.00  0.00      PROA   
ATOM   2647  CA  PHE P 169     -27.077-116.780 122.901  0.00  0.00      PROA   
ATOM   2648  HA  PHE P 169     -26.004-116.852 122.792  0.00  0.00      PROA   
ATOM   2649  CB  PHE P 169     -27.534-117.701 124.082  0.00  0.00      PROA   
ATOM   2650  HB1 PHE P 169     -27.015-117.368 125.007  0.00  0.00      PROA   
ATOM   2651  HB2 PHE P 169     -27.222-118.749 123.888  0.00  0.00      PROA   
ATOM   2652  CG  PHE P 169     -29.026-117.687 124.364  0.00  0.00      PROA   
ATOM   2653  CD1 PHE P 169     -29.604-116.671 125.148  0.00  0.00      PROA   
ATOM   2654  HD1 PHE P 169     -28.984-115.875 125.530  0.00  0.00      PROA   
ATOM   2655  CE1 PHE P 169     -30.971-116.685 125.450  0.00  0.00      PROA   
ATOM   2656  HE1 PHE P 169     -31.402-115.895 126.047  0.00  0.00      PROA   
ATOM   2657  CZ  PHE P 169     -31.779-117.730 124.986  0.00  0.00      PROA   
ATOM   2658  HZ  PHE P 169     -32.834-117.743 125.218  0.00  0.00      PROA   
ATOM   2659  CD2 PHE P 169     -29.849-118.740 123.921  0.00  0.00      PROA   
ATOM   2660  HD2 PHE P 169     -29.419-119.548 123.350  0.00  0.00      PROA   
ATOM   2661  CE2 PHE P 169     -31.217-118.759 124.221  0.00  0.00      PROA   
ATOM   2662  HE2 PHE P 169     -31.836-119.570 123.866  0.00  0.00      PROA   
ATOM   2663  C   PHE P 169     -27.726-117.188 121.598  0.00  0.00      PROA   
ATOM   2664  O   PHE P 169     -28.790-116.657 121.287  0.00  0.00      PROA   
ATOM   2665  N   PRO P 170     -27.153-118.080 120.784  0.00  0.00      PROA   
ATOM   2666  CD  PRO P 170     -25.899-118.780 121.080  0.00  0.00      PROA   
ATOM   2667  HD1 PRO P 170     -25.847-119.105 122.140  0.00  0.00      PROA   
ATOM   2668  HD2 PRO P 170     -25.055-118.094 120.848  0.00  0.00      PROA   
ATOM   2669  CA  PRO P 170     -27.776-118.593 119.568  0.00  0.00      PROA   
ATOM   2670  HA  PRO P 170     -28.013-117.755 118.928  0.00  0.00      PROA   
ATOM   2671  CB  PRO P 170     -26.715-119.515 118.950  0.00  0.00      PROA   
ATOM   2672  HB1 PRO P 170     -26.065-118.909 118.281  0.00  0.00      PROA   
ATOM   2673  HB2 PRO P 170     -27.138-120.357 118.366  0.00  0.00      PROA   
ATOM   2674  CG  PRO P 170     -25.880-119.990 120.143  0.00  0.00      PROA   
ATOM   2675  HG1 PRO P 170     -26.386-120.849 120.635  0.00  0.00      PROA   
ATOM   2676  HG2 PRO P 170     -24.854-120.282 119.848  0.00  0.00      PROA   
ATOM   2677  C   PRO P 170     -29.064-119.336 119.842  0.00  0.00      PROA   
ATOM   2678  O   PRO P 170     -29.154-120.031 120.854  0.00  0.00      PROA   
ATOM   2679  N   ALA P 171     -30.066-119.194 118.939  0.00  0.00      PROA   
ATOM   2680  HN  ALA P 171     -29.953-118.600 118.146  0.00  0.00      PROA   
ATOM   2681  CA  ALA P 171     -31.331-119.893 118.995  0.00  0.00      PROA   
ATOM   2682  HA  ALA P 171     -31.749-119.654 119.960  0.00  0.00      PROA   
ATOM   2683  CB  ALA P 171     -32.309-119.423 117.899  0.00  0.00      PROA   
ATOM   2684  HB1 ALA P 171     -31.899-119.628 116.887  0.00  0.00      PROA   
ATOM   2685  HB2 ALA P 171     -32.476-118.328 117.990  0.00  0.00      PROA   
ATOM   2686  HB3 ALA P 171     -33.292-119.931 117.998  0.00  0.00      PROA   
ATOM   2687  C   ALA P 171     -31.137-121.393 118.851  0.00  0.00      PROA   
ATOM   2688  O   ALA P 171     -30.240-121.797 118.111  0.00  0.00      PROA   
ATOM   2689  N   PRO P 172     -31.910-122.257 119.510  0.00  0.00      PROA   
ATOM   2690  CD  PRO P 172     -32.883-121.872 120.536  0.00  0.00      PROA   
ATOM   2691  HD1 PRO P 172     -33.689-121.248 120.095  0.00  0.00      PROA   
ATOM   2692  HD2 PRO P 172     -32.357-121.312 121.341  0.00  0.00      PROA   
ATOM   2693  CA  PRO P 172     -31.593-123.673 119.571  0.00  0.00      PROA   
ATOM   2694  HA  PRO P 172     -30.522-123.821 119.587  0.00  0.00      PROA   
ATOM   2695  CB  PRO P 172     -32.259-124.158 120.869  0.00  0.00      PROA   
ATOM   2696  HB1 PRO P 172     -31.534-124.034 121.705  0.00  0.00      PROA   
ATOM   2697  HB2 PRO P 172     -32.581-125.219 120.840  0.00  0.00      PROA   
ATOM   2698  CG  PRO P 172     -33.427-123.191 121.088  0.00  0.00      PROA   
ATOM   2699  HG1 PRO P 172     -34.304-123.515 120.487  0.00  0.00      PROA   
ATOM   2700  HG2 PRO P 172     -33.716-123.120 122.153  0.00  0.00      PROA   
ATOM   2701  C   PRO P 172     -32.183-124.387 118.380  0.00  0.00      PROA   
ATOM   2702  O   PRO P 172     -33.340-124.146 118.040  0.00  0.00      PROA   
ATOM   2703  N   VAL P 173     -31.384-125.274 117.741  0.00 97.00      PROA   
ATOM   2704  HN  VAL P 173     -30.429-125.386 118.008  0.00 97.00      PROA   
ATOM   2705  CA  VAL P 173     -31.836-126.132 116.669  0.00 97.00      PROA   
ATOM   2706  HA  VAL P 173     -32.677-125.655 116.186  0.00 97.00      PROA   
ATOM   2707  CB  VAL P 173     -30.773-126.367 115.597  0.00 97.00      PROA   
ATOM   2708  HB  VAL P 173     -31.168-127.064 114.823  0.00 97.00      PROA   
ATOM   2709  CG1 VAL P 173     -30.474-125.019 114.905  0.00 97.00      PROA   
ATOM   2710 HG11 VAL P 173     -30.043-124.293 115.627  0.00 97.00      PROA   
ATOM   2711 HG12 VAL P 173     -31.401-124.582 114.478  0.00 97.00      PROA   
ATOM   2712 HG13 VAL P 173     -29.740-125.166 114.085  0.00 97.00      PROA   
ATOM   2713  CG2 VAL P 173     -29.486-126.977 116.194  0.00 97.00      PROA   
ATOM   2714 HG21 VAL P 173     -29.695-127.943 116.695  0.00 97.00      PROA   
ATOM   2715 HG22 VAL P 173     -29.020-126.289 116.929  0.00 97.00      PROA   
ATOM   2716 HG23 VAL P 173     -28.747-127.161 115.386  0.00 97.00      PROA   
ATOM   2717  C   VAL P 173     -32.344-127.441 117.237  0.00 97.00      PROA   
ATOM   2718  O   VAL P 173     -31.965-127.854 118.329  0.00 97.00      PROA   
ATOM   2719  N   LEU P 174     -33.238-128.126 116.491  0.00 97.00      PROA   
ATOM   2720  HN  LEU P 174     -33.570-127.759 115.627  0.00 97.00      PROA   
ATOM   2721  CA  LEU P 174     -33.750-129.425 116.865  0.00 97.00      PROA   
ATOM   2722  HA  LEU P 174     -33.529-129.635 117.902  0.00 97.00      PROA   
ATOM   2723  CB  LEU P 174     -35.288-129.471 116.676  0.00 97.00      PROA   
ATOM   2724  HB1 LEU P 174     -35.562-129.382 115.604  0.00 97.00      PROA   
ATOM   2725  HB2 LEU P 174     -35.684-128.558 117.184  0.00 97.00      PROA   
ATOM   2726  CG  LEU P 174     -36.034-130.671 117.307  0.00 97.00      PROA   
ATOM   2727  HG  LEU P 174     -35.660-130.802 118.350  0.00 97.00      PROA   
ATOM   2728  CD1 LEU P 174     -37.539-130.355 117.389  0.00 97.00      PROA   
ATOM   2729 HD11 LEU P 174     -37.951-130.191 116.371  0.00 97.00      PROA   
ATOM   2730 HD12 LEU P 174     -37.714-129.442 117.994  0.00 97.00      PROA   
ATOM   2731 HD13 LEU P 174     -38.080-131.202 117.855  0.00 97.00      PROA   
ATOM   2732  CD2 LEU P 174     -35.831-132.003 116.564  0.00 97.00      PROA   
ATOM   2733 HD21 LEU P 174     -34.794-132.375 116.683  0.00 97.00      PROA   
ATOM   2734 HD22 LEU P 174     -36.050-131.877 115.484  0.00 97.00      PROA   
ATOM   2735 HD23 LEU P 174     -36.521-132.769 116.973  0.00 97.00      PROA   
ATOM   2736  C   LEU P 174     -33.034-130.437 115.996  0.00 97.00      PROA   
ATOM   2737  O   LEU P 174     -33.262-130.521 114.791  0.00 97.00      PROA   
ATOM   2738  N   THR P 175     -32.127-131.237 116.604  0.00 97.00      PROA   
ATOM   2739  HN  THR P 175     -31.939-131.139 117.581  0.00 97.00      PROA   
ATOM   2740  CA  THR P 175     -31.350-132.248 115.914  0.00 97.00      PROA   
ATOM   2741  HA  THR P 175     -31.360-132.025 114.858  0.00 97.00      PROA   
ATOM   2742  CB  THR P 175     -29.876-132.292 116.307  0.00 97.00      PROA   
ATOM   2743  HB  THR P 175     -29.369-133.208 115.926  0.00 97.00      PROA   
ATOM   2744  OG1 THR P 175     -29.732-132.222 117.715  0.00 97.00      PROA   
ATOM   2745  HG1 THR P 175     -28.890-131.783 117.892  0.00 97.00      PROA   
ATOM   2746  CG2 THR P 175     -29.176-131.065 115.693  0.00 97.00      PROA   
ATOM   2747 HG21 THR P 175     -29.619-130.128 116.091  0.00 97.00      PROA   
ATOM   2748 HG22 THR P 175     -29.287-131.071 114.589  0.00 97.00      PROA   
ATOM   2749 HG23 THR P 175     -28.092-131.072 115.936  0.00 97.00      PROA   
ATOM   2750  C   THR P 175     -32.004-133.604 116.073  0.00 97.00      PROA   
ATOM   2751  O   THR P 175     -32.293-134.068 117.173  0.00 97.00      PROA   
ATOM   2752  N   ALA P 176     -32.266-134.268 114.930  0.00 97.00      PROA   
ATOM   2753  HN  ALA P 176     -32.053-133.855 114.049  0.00 97.00      PROA   
ATOM   2754  CA  ALA P 176     -32.846-135.587 114.866  0.00 97.00      PROA   
ATOM   2755  HA  ALA P 176     -32.908-136.017 115.858  0.00 97.00      PROA   
ATOM   2756  CB  ALA P 176     -34.251-135.543 114.233  0.00 97.00      PROA   
ATOM   2757  HB1 ALA P 176     -34.211-135.113 113.210  0.00 97.00      PROA   
ATOM   2758  HB2 ALA P 176     -34.912-134.894 114.849  0.00 97.00      PROA   
ATOM   2759  HB3 ALA P 176     -34.706-136.554 114.183  0.00 97.00      PROA   
ATOM   2760  C   ALA P 176     -31.896-136.430 114.042  0.00 97.00      PROA   
ATOM   2761  O   ALA P 176     -31.269-135.935 113.108  0.00 97.00      PROA   
ATOM   2762  N   SER P 177     -31.718-137.727 114.392  0.00 97.00      PROA   
ATOM   2763  HN  SER P 177     -32.213-138.135 115.157  0.00 97.00      PROA   
ATOM   2764  CA  SER P 177     -30.639-138.532 113.839  0.00 97.00      PROA   
ATOM   2765  HA  SER P 177     -29.833-137.881 113.524  0.00 97.00      PROA   
ATOM   2766  CB  SER P 177     -30.067-139.485 114.921  0.00 97.00      PROA   
ATOM   2767  HB1 SER P 177     -29.666-138.858 115.747  0.00 97.00      PROA   
ATOM   2768  HB2 SER P 177     -29.226-140.094 114.524  0.00 97.00      PROA   
ATOM   2769  OG  SER P 177     -31.069-140.340 115.470  0.00 97.00      PROA   
ATOM   2770  HG1 SER P 177     -31.210-141.045 114.833  0.00 97.00      PROA   
ATOM   2771  C   SER P 177     -31.027-139.359 112.628  0.00 97.00      PROA   
ATOM   2772  O   SER P 177     -30.186-140.071 112.081  0.00 97.00      PROA   
ATOM   2773  N   VAL P 178     -32.295-139.273 112.163  0.00 97.00      PROA   
ATOM   2774  HN  VAL P 178     -32.958-138.682 112.610  0.00 97.00      PROA   
ATOM   2775  CA  VAL P 178     -32.754-139.973 110.976  0.00 97.00      PROA   
ATOM   2776  HA  VAL P 178     -31.916-140.152 110.316  0.00 97.00      PROA   
ATOM   2777  CB  VAL P 178     -33.470-141.301 111.268  0.00 97.00      PROA   
ATOM   2778  HB  VAL P 178     -34.385-141.110 111.873  0.00 97.00      PROA   
ATOM   2779  CG1 VAL P 178     -33.872-142.002 109.952  0.00 97.00      PROA   
ATOM   2780 HG11 VAL P 178     -32.983-142.149 109.303  0.00 97.00      PROA   
ATOM   2781 HG12 VAL P 178     -34.626-141.418 109.395  0.00 97.00      PROA   
ATOM   2782 HG13 VAL P 178     -34.313-142.997 110.169  0.00 97.00      PROA   
ATOM   2783  CG2 VAL P 178     -32.557-142.248 112.076  0.00 97.00      PROA   
ATOM   2784 HG21 VAL P 178     -32.341-141.836 113.082  0.00 97.00      PROA   
ATOM   2785 HG22 VAL P 178     -31.598-142.408 111.538  0.00 97.00      PROA   
ATOM   2786 HG23 VAL P 178     -33.052-143.235 112.206  0.00 97.00      PROA   
ATOM   2787  C   VAL P 178     -33.713-139.025 110.281  0.00 97.00      PROA   
ATOM   2788  O   VAL P 178     -34.573-138.424 110.922  0.00 97.00      PROA   
ATOM   2789  N   THR P 179     -33.582-138.857 108.940  0.00 97.00      PROA   
ATOM   2790  HN  THR P 179     -32.848-139.303 108.433  0.00 97.00      PROA   
ATOM   2791  CA  THR P 179     -34.530-138.137 108.102  0.00 97.00      PROA   
ATOM   2792  HA  THR P 179     -34.706-137.174 108.563  0.00 97.00      PROA   
ATOM   2793  CB  THR P 179     -34.015-137.901 106.686  0.00 97.00      PROA   
ATOM   2794  HB  THR P 179     -34.819-137.514 106.013  0.00 97.00      PROA   
ATOM   2795  OG1 THR P 179     -33.481-139.100 106.133  0.00 97.00      PROA   
ATOM   2796  HG1 THR P 179     -34.217-139.713 106.085  0.00 97.00      PROA   
ATOM   2797  CG2 THR P 179     -32.890-136.856 106.724  0.00 97.00      PROA   
ATOM   2798 HG21 THR P 179     -32.051-137.208 107.359  0.00 97.00      PROA   
ATOM   2799 HG22 THR P 179     -33.268-135.893 107.126  0.00 97.00      PROA   
ATOM   2800 HG23 THR P 179     -32.503-136.683 105.697  0.00 97.00      PROA   
ATOM   2801  C   THR P 179     -35.873-138.835 107.983  0.00 97.00      PROA   
ATOM   2802  O   THR P 179     -35.948-140.056 107.878  0.00 97.00      PROA   
ATOM   2803  N   SER P 180     -36.972-138.055 107.928  0.00 97.00      PROA   
ATOM   2804  HN  SER P 180     -36.923-137.064 108.035  0.00 97.00      PROA   
ATOM   2805  CA  SER P 180     -38.295-138.515 107.561  0.00 97.00      PROA   
ATOM   2806  HA  SER P 180     -38.519-139.335 108.223  0.00 97.00      PROA   
ATOM   2807  CB  SER P 180     -39.336-137.401 107.806  0.00 97.00      PROA   
ATOM   2808  HB1 SER P 180     -39.478-137.285 108.902  0.00 97.00      PROA   
ATOM   2809  HB2 SER P 180     -40.322-137.636 107.359  0.00 97.00      PROA   
ATOM   2810  OG  SER P 180     -38.876-136.154 107.299  0.00 97.00      PROA   
ATOM   2811  HG1 SER P 180     -39.624-135.551 107.397  0.00 97.00      PROA   
ATOM   2812  C   SER P 180     -38.383-139.060 106.134  0.00 97.00      PROA   
ATOM   2813  O   SER P 180     -37.589-138.652 105.285  0.00 97.00      PROA   
ATOM   2814  N   PRO P 181     -39.277-139.994 105.796  0.00 97.00      PROA   
ATOM   2815  CD  PRO P 181     -39.468-140.329 104.380  0.00 97.00      PROA   
ATOM   2816  HD1 PRO P 181     -38.548-140.795 103.965  0.00 97.00      PROA   
ATOM   2817  HD2 PRO P 181     -39.717-139.406 103.807  0.00 97.00      PROA   
ATOM   2818  CA  PRO P 181     -40.372-140.485 106.624  0.00 97.00      PROA   
ATOM   2819  HA  PRO P 181     -40.748-139.707 107.265  0.00 97.00      PROA   
ATOM   2820  CB  PRO P 181     -41.443-140.898 105.602  0.00 97.00      PROA   
ATOM   2821  HB1 PRO P 181     -42.067-140.008 105.357  0.00 97.00      PROA   
ATOM   2822  HB2 PRO P 181     -42.106-141.709 105.962  0.00 97.00      PROA   
ATOM   2823  CG  PRO P 181     -40.650-141.299 104.353  0.00 97.00      PROA   
ATOM   2824  HG1 PRO P 181     -40.276-142.340 104.472  0.00 97.00      PROA   
ATOM   2825  HG2 PRO P 181     -41.247-141.229 103.422  0.00 97.00      PROA   
ATOM   2826  C   PRO P 181     -39.947-141.666 107.486  0.00 97.00      PROA   
ATOM   2827  O   PRO P 181     -39.500-142.687 106.968  0.00 97.00      PROA   
ATOM   2828  N   LEU P 182     -40.099-141.549 108.825  0.00 97.00      PROA   
ATOM   2829  HN  LEU P 182     -40.497-140.718 109.211  0.00 97.00      PROA   
ATOM   2830  CA  LEU P 182     -39.811-142.606 109.778  0.00 97.00      PROA   
ATOM   2831  HA  LEU P 182     -38.850-143.022 109.512  0.00 97.00      PROA   
ATOM   2832  CB  LEU P 182     -39.752-142.113 111.254  0.00 97.00      PROA   
ATOM   2833  HB1 LEU P 182     -39.478-142.983 111.892  0.00 97.00      PROA   
ATOM   2834  HB2 LEU P 182     -40.758-141.773 111.573  0.00 97.00      PROA   
ATOM   2835  CG  LEU P 182     -38.737-140.979 111.581  0.00 97.00      PROA   
ATOM   2836  HG  LEU P 182     -38.564-141.033 112.685  0.00 97.00      PROA   
ATOM   2837  CD1 LEU P 182     -37.370-141.173 110.902  0.00 97.00      PROA   
ATOM   2838 HD11 LEU P 182     -37.468-141.090 109.799  0.00 97.00      PROA   
ATOM   2839 HD12 LEU P 182     -36.947-142.169 111.149  0.00 97.00      PROA   
ATOM   2840 HD13 LEU P 182     -36.658-140.391 111.240  0.00 97.00      PROA   
ATOM   2841  CD2 LEU P 182     -39.285-139.563 111.314  0.00 97.00      PROA   
ATOM   2842 HD21 LEU P 182     -40.253-139.410 111.835  0.00 97.00      PROA   
ATOM   2843 HD22 LEU P 182     -39.439-139.398 110.230  0.00 97.00      PROA   
ATOM   2844 HD23 LEU P 182     -38.563-138.800 111.673  0.00 97.00      PROA   
ATOM   2845  C   LEU P 182     -40.829-143.729 109.678  0.00 97.00      PROA   
ATOM   2846  O   LEU P 182     -41.990-143.499 109.377  0.00 97.00      PROA   
ATOM   2847  N   LEU P 183     -40.432-144.995 109.923  0.00 97.00      PROA   
ATOM   2848  HN  LEU P 183     -39.483-145.211 110.136  0.00 97.00      PROA   
ATOM   2849  CA  LEU P 183     -41.377-146.098 109.972  0.00 97.00      PROA   
ATOM   2850  HA  LEU P 183     -42.053-145.993 109.136  0.00 97.00      PROA   
ATOM   2851  CB  LEU P 183     -40.687-147.477 109.847  0.00 97.00      PROA   
ATOM   2852  HB1 LEU P 183     -41.452-148.282 109.919  0.00 97.00      PROA   
ATOM   2853  HB2 LEU P 183     -39.976-147.604 110.693  0.00 97.00      PROA   
ATOM   2854  CG  LEU P 183     -39.915-147.693 108.521  0.00 97.00      PROA   
ATOM   2855  HG  LEU P 183     -39.104-146.931 108.453  0.00 97.00      PROA   
ATOM   2856  CD1 LEU P 183     -39.249-149.081 108.515  0.00 97.00      PROA   
ATOM   2857 HD11 LEU P 183     -40.025-149.874 108.578  0.00 97.00      PROA   
ATOM   2858 HD12 LEU P 183     -38.564-149.187 109.382  0.00 97.00      PROA   
ATOM   2859 HD13 LEU P 183     -38.668-149.227 107.581  0.00 97.00      PROA   
ATOM   2860  CD2 LEU P 183     -40.817-147.531 107.282  0.00 97.00      PROA   
ATOM   2861 HD21 LEU P 183     -41.199-146.493 107.205  0.00 97.00      PROA   
ATOM   2862 HD22 LEU P 183     -41.681-148.226 107.345  0.00 97.00      PROA   
ATOM   2863 HD23 LEU P 183     -40.245-147.759 106.358  0.00 97.00      PROA   
ATOM   2864  C   LEU P 183     -42.229-146.076 111.233  0.00 97.00      PROA   
ATOM   2865  O   LEU P 183     -41.753-145.766 112.322  0.00 97.00      PROA   
ATOM   2866  N   GLU P 184     -43.531-146.425 111.109  0.00 97.00      PROA   
ATOM   2867  HN  GLU P 184     -43.925-146.565 110.201  0.00 97.00      PROA   
ATOM   2868  CA  GLU P 184     -44.448-146.584 112.222  0.00 97.00      PROA   
ATOM   2869  HA  GLU P 184     -44.449-145.643 112.752  0.00 97.00      PROA   
ATOM   2870  CB  GLU P 184     -45.902-146.812 111.708  0.00 97.00      PROA   
ATOM   2871  HB1 GLU P 184     -45.869-147.647 110.973  0.00 97.00      PROA   
ATOM   2872  HB2 GLU P 184     -46.191-145.886 111.159  0.00 97.00      PROA   
ATOM   2873  CG  GLU P 184     -46.972-147.137 112.774  0.00 97.00      PROA   
ATOM   2874  HG1 GLU P 184     -46.890-146.420 113.609  0.00 97.00      PROA   
ATOM   2875  HG2 GLU P 184     -46.813-148.158 113.175  0.00 97.00      PROA   
ATOM   2876  CD  GLU P 184     -48.409-147.023 112.260  0.00 97.00      PROA   
ATOM   2877  OE1 GLU P 184     -48.811-145.929 111.794  0.00 97.00      PROA   
ATOM   2878  OE2 GLU P 184     -49.154-148.027 112.390  0.00 97.00      PROA   
ATOM   2879  C   GLU P 184     -43.981-147.648 113.216  0.00 97.00      PROA   
ATOM   2880  O   GLU P 184     -43.603-148.756 112.839  0.00 97.00      PROA   
ATOM   2881  N   GLY P 185     -43.963-147.293 114.523  0.00 97.00      PROA   
ATOM   2882  HN  GLY P 185     -44.373-146.415 114.771  0.00 97.00      PROA   
ATOM   2883  CA  GLY P 185     -43.470-148.117 115.616  0.00 97.00      PROA   
ATOM   2884  HA1 GLY P 185     -43.177-149.086 115.238  0.00 97.00      PROA   
ATOM   2885  HA2 GLY P 185     -44.254-148.193 116.348  0.00 97.00      PROA   
ATOM   2886  C   GLY P 185     -42.273-147.552 116.338  0.00 97.00      PROA   
ATOM   2887  O   GLY P 185     -42.001-147.959 117.465  0.00 97.00      PROA   
ATOM   2888  N   THR P 186     -41.509-146.610 115.741  0.00 97.00      PROA   
ATOM   2889  HN  THR P 186     -41.729-146.273 114.827  0.00 97.00      PROA   
ATOM   2890  CA  THR P 186     -40.232-146.184 116.312  0.00 97.00      PROA   
ATOM   2891  HA  THR P 186     -39.717-147.086 116.598  0.00 97.00      PROA   
ATOM   2892  CB  THR P 186     -39.316-145.486 115.308  0.00 97.00      PROA   
ATOM   2893  HB  THR P 186     -38.379-145.139 115.809  0.00 97.00      PROA   
ATOM   2894  OG1 THR P 186     -39.951-144.370 114.692  0.00 97.00      PROA   
ATOM   2895  HG1 THR P 186     -40.350-143.871 115.410  0.00 97.00      PROA   
ATOM   2896  CG2 THR P 186     -38.916-146.471 114.198  0.00 97.00      PROA   
ATOM   2897 HG21 THR P 186     -39.809-146.800 113.627  0.00 97.00      PROA   
ATOM   2898 HG22 THR P 186     -38.417-147.364 114.626  0.00 97.00      PROA   
ATOM   2899 HG23 THR P 186     -38.218-145.975 113.491  0.00 97.00      PROA   
ATOM   2900  C   THR P 186     -40.339-145.257 117.528  0.00 97.00      PROA   
ATOM   2901  O   THR P 186     -40.921-144.188 117.374  0.00 97.00      PROA   
ATOM   2902  N   PRO P 187     -39.795-145.505 118.728  0.00 97.00      PROA   
ATOM   2903  CD  PRO P 187     -39.312-146.817 119.183  0.00 97.00      PROA   
ATOM   2904  HD1 PRO P 187     -38.809-147.392 118.378  0.00 97.00      PROA   
ATOM   2905  HD2 PRO P 187     -40.178-147.394 119.578  0.00 97.00      PROA   
ATOM   2906  CA  PRO P 187     -39.344-144.429 119.621  0.00 97.00      PROA   
ATOM   2907  HA  PRO P 187     -40.187-143.792 119.848  0.00 97.00      PROA   
ATOM   2908  CB  PRO P 187     -38.821-145.173 120.858  0.00 97.00      PROA   
ATOM   2909  HB1 PRO P 187     -39.677-145.376 121.541  0.00 97.00      PROA   
ATOM   2910  HB2 PRO P 187     -38.050-144.612 121.421  0.00 97.00      PROA   
ATOM   2911  CG  PRO P 187     -38.315-146.508 120.305  0.00 97.00      PROA   
ATOM   2912  HG1 PRO P 187     -37.302-146.363 119.868  0.00 97.00      PROA   
ATOM   2913  HG2 PRO P 187     -38.277-147.307 121.072  0.00 97.00      PROA   
ATOM   2914  C   PRO P 187     -38.279-143.547 118.964  0.00 97.00      PROA   
ATOM   2915  O   PRO P 187     -37.542-144.039 118.111  0.00 97.00      PROA   
ATOM   2916  N   VAL P 188     -38.202-142.238 119.320  0.00 97.00      PROA   
ATOM   2917  HN  VAL P 188     -38.767-141.870 120.053  0.00 97.00      PROA   
ATOM   2918  CA  VAL P 188     -37.325-141.280 118.659  0.00 97.00      PROA   
ATOM   2919  HA  VAL P 188     -36.459-141.793 118.265  0.00 97.00      PROA   
ATOM   2920  CB  VAL P 188     -38.027-140.478 117.546  0.00 97.00      PROA   
ATOM   2921  HB  VAL P 188     -38.866-139.886 117.982  0.00 97.00      PROA   
ATOM   2922  CG1 VAL P 188     -37.049-139.506 116.851  0.00 97.00      PROA   
ATOM   2923 HG11 VAL P 188     -36.168-140.058 116.460  0.00 97.00      PROA   
ATOM   2924 HG12 VAL P 188     -36.700-138.717 117.545  0.00 97.00      PROA   
ATOM   2925 HG13 VAL P 188     -37.556-139.006 115.998  0.00 97.00      PROA   
ATOM   2926  CG2 VAL P 188     -38.629-141.430 116.490  0.00 97.00      PROA   
ATOM   2927 HG21 VAL P 188     -39.448-142.038 116.923  0.00 97.00      PROA   
ATOM   2928 HG22 VAL P 188     -37.846-142.111 116.094  0.00 97.00      PROA   
ATOM   2929 HG23 VAL P 188     -39.049-140.847 115.643  0.00 97.00      PROA   
ATOM   2930  C   VAL P 188     -36.867-140.315 119.735  0.00 97.00      PROA   
ATOM   2931  O   VAL P 188     -37.671-139.942 120.581  0.00 97.00      PROA   
ATOM   2932  N   THR P 189     -35.578-139.867 119.718  0.00 97.00      PROA   
ATOM   2933  HN  THR P 189     -34.943-140.174 119.014  0.00 97.00      PROA   
ATOM   2934  CA  THR P 189     -35.045-138.844 120.614  0.00 97.00      PROA   
ATOM   2935  HA  THR P 189     -35.821-138.591 121.318  0.00 97.00      PROA   
ATOM   2936  CB  THR P 189     -33.820-139.262 121.463  0.00 97.00      PROA   
ATOM   2937  HB  THR P 189     -34.179-139.839 122.345  0.00 97.00      PROA   
ATOM   2938  OG1 THR P 189     -33.012-138.183 121.936  0.00 97.00      PROA   
ATOM   2939  HG1 THR P 189     -33.473-137.778 122.679  0.00 97.00      PROA   
ATOM   2940  CG2 THR P 189     -32.879-140.145 120.630  0.00 97.00      PROA   
ATOM   2941 HG21 THR P 189     -32.547-139.592 119.726  0.00 97.00      PROA   
ATOM   2942 HG22 THR P 189     -33.367-141.093 120.331  0.00 97.00      PROA   
ATOM   2943 HG23 THR P 189     -31.978-140.395 121.233  0.00 97.00      PROA   
ATOM   2944  C   THR P 189     -34.804-137.585 119.803  0.00 97.00      PROA   
ATOM   2945  O   THR P 189     -34.332-137.643 118.670  0.00 97.00      PROA   
ATOM   2946  N   LEU P 190     -35.181-136.417 120.380  0.00 97.00      PROA   
ATOM   2947  HN  LEU P 190     -35.516-136.435 121.324  0.00 97.00      PROA   
ATOM   2948  CA  LEU P 190     -35.187-135.135 119.705  0.00 97.00      PROA   
ATOM   2949  HA  LEU P 190     -34.730-135.237 118.731  0.00 97.00      PROA   
ATOM   2950  CB  LEU P 190     -36.624-134.552 119.551  0.00 97.00      PROA   
ATOM   2951  HB1 LEU P 190     -36.537-133.542 119.095  0.00 97.00      PROA   
ATOM   2952  HB2 LEU P 190     -37.078-134.430 120.559  0.00 97.00      PROA   
ATOM   2953  CG  LEU P 190     -37.636-135.355 118.681  0.00 97.00      PROA   
ATOM   2954  HG  LEU P 190     -38.476-134.650 118.460  0.00 97.00      PROA   
ATOM   2955  CD1 LEU P 190     -37.054-135.799 117.326  0.00 97.00      PROA   
ATOM   2956 HD11 LEU P 190     -36.197-136.484 117.480  0.00 97.00      PROA   
ATOM   2957 HD12 LEU P 190     -36.704-134.928 116.737  0.00 97.00      PROA   
ATOM   2958 HD13 LEU P 190     -37.824-136.343 116.741  0.00 97.00      PROA   
ATOM   2959  CD2 LEU P 190     -38.280-136.544 119.423  0.00 97.00      PROA   
ATOM   2960 HD21 LEU P 190     -38.676-136.220 120.407  0.00 97.00      PROA   
ATOM   2961 HD22 LEU P 190     -37.544-137.353 119.592  0.00 97.00      PROA   
ATOM   2962 HD23 LEU P 190     -39.117-136.964 118.825  0.00 97.00      PROA   
ATOM   2963  C   LEU P 190     -34.355-134.135 120.490  0.00 97.00      PROA   
ATOM   2964  O   LEU P 190     -34.773-133.611 121.522  0.00 97.00      PROA   
ATOM   2965  N   SER P 191     -33.146-133.802 119.988  0.00 97.00      PROA   
ATOM   2966  HN  SER P 191     -32.829-134.186 119.122  0.00 97.00      PROA   
ATOM   2967  CA  SER P 191     -32.204-132.961 120.705  0.00 97.00      PROA   
ATOM   2968  HA  SER P 191     -32.383-133.076 121.765  0.00 97.00      PROA   
ATOM   2969  CB  SER P 191     -30.741-133.466 120.495  0.00 97.00      PROA   
ATOM   2970  HB1 SER P 191     -30.625-133.792 119.441  0.00 97.00      PROA   
ATOM   2971  HB2 SER P 191     -30.588-134.362 121.135  0.00 97.00      PROA   
ATOM   2972  OG  SER P 191     -29.722-132.512 120.786  0.00 97.00      PROA   
ATOM   2973  HG1 SER P 191     -29.644-131.972 119.992  0.00 97.00      PROA   
ATOM   2974  C   SER P 191     -32.398-131.481 120.405  0.00 97.00      PROA   
ATOM   2975  O   SER P 191     -31.960-130.969 119.383  0.00 97.00      PROA   
ATOM   2976  N   CYS P 192     -33.041-130.734 121.332  0.00 97.00      PROA   
ATOM   2977  HN  CYS P 192     -33.470-131.179 122.114  0.00 97.00      PROA   
ATOM   2978  CA  CYS P 192     -33.164-129.285 121.236  0.00 97.00      PROA   
ATOM   2979  HA  CYS P 192     -33.170-128.999 120.195  0.00 97.00      PROA   
ATOM   2980  CB  CYS P 192     -34.481-128.767 121.872  0.00 97.00      PROA   
ATOM   2981  HB1 CYS P 192     -34.488-127.656 121.858  0.00 97.00      PROA   
ATOM   2982  HB2 CYS P 192     -34.539-129.099 122.931  0.00 97.00      PROA   
ATOM   2983  SG  CYS P 192     -35.921-129.405 120.953  0.00 97.00      PROA   
ATOM   2984  C   CYS P 192     -31.958-128.628 121.891  0.00 97.00      PROA   
ATOM   2985  O   CYS P 192     -31.863-128.547 123.114  0.00 97.00      PROA   
ATOM   2986  N   GLU P 193     -30.981-128.173 121.066  0.00 97.00      PROA   
ATOM   2987  HN  GLU P 193     -31.123-128.173 120.077  0.00 97.00      PROA   
ATOM   2988  CA  GLU P 193     -29.612-127.968 121.506  0.00 97.00      PROA   
ATOM   2989  HA  GLU P 193     -29.555-128.180 122.564  0.00 97.00      PROA   
ATOM   2990  CB  GLU P 193     -28.674-128.977 120.792  0.00 97.00      PROA   
ATOM   2991  HB1 GLU P 193     -29.008-129.997 121.087  0.00 97.00      PROA   
ATOM   2992  HB2 GLU P 193     -27.639-128.840 121.175  0.00 97.00      PROA   
ATOM   2993  CG  GLU P 193     -28.688-128.892 119.248  0.00 97.00      PROA   
ATOM   2994  HG1 GLU P 193     -28.540-127.843 118.921  0.00 97.00      PROA   
ATOM   2995  HG2 GLU P 193     -29.647-129.264 118.829  0.00 97.00      PROA   
ATOM   2996  CD  GLU P 193     -27.544-129.710 118.675  0.00 97.00      PROA   
ATOM   2997  OE1 GLU P 193     -26.526-129.092 118.264  0.00 97.00      PROA   
ATOM   2998  OE2 GLU P 193     -27.633-130.963 118.688  0.00 97.00      PROA   
ATOM   2999  C   GLU P 193     -29.057-126.560 121.331  0.00 97.00      PROA   
ATOM   3000  O   GLU P 193     -29.282-125.896 120.322  0.00 97.00      PROA   
ATOM   3001  N   THR P 194     -28.277-126.079 122.338  0.00 97.00      PROA   
ATOM   3002  HN  THR P 194     -28.219-126.568 123.205  0.00 97.00      PROA   
ATOM   3003  CA  THR P 194     -27.539-124.821 122.267  0.00 97.00      PROA   
ATOM   3004  HA  THR P 194     -27.906-124.232 121.436  0.00 97.00      PROA   
ATOM   3005  CB  THR P 194     -27.654-123.974 123.545  0.00 97.00      PROA   
ATOM   3006  HB  THR P 194     -27.030-123.052 123.452  0.00 97.00      PROA   
ATOM   3007  OG1 THR P 194     -27.249-124.684 124.716  0.00 97.00      PROA   
ATOM   3008  HG1 THR P 194     -26.711-124.074 125.228  0.00 97.00      PROA   
ATOM   3009  CG2 THR P 194     -29.112-123.531 123.750  0.00 97.00      PROA   
ATOM   3010 HG21 THR P 194     -29.778-124.414 123.858  0.00 97.00      PROA   
ATOM   3011 HG22 THR P 194     -29.458-122.922 122.890  0.00 97.00      PROA   
ATOM   3012 HG23 THR P 194     -29.195-122.917 124.674  0.00 97.00      PROA   
ATOM   3013  C   THR P 194     -26.049-125.031 122.037  0.00 97.00      PROA   
ATOM   3014  O   THR P 194     -25.426-124.264 121.307  0.00 97.00      PROA   
ATOM   3015  N   LYS P 195     -25.441-126.029 122.725  0.00 97.00      PROA   
ATOM   3016  HN  LYS P 195     -26.018-126.625 123.276  0.00 97.00      PROA   
ATOM   3017  CA  LYS P 195     -24.002-126.227 122.898  0.00 97.00      PROA   
ATOM   3018  HA  LYS P 195     -23.921-127.100 123.528  0.00 97.00      PROA   
ATOM   3019  CB  LYS P 195     -23.218-126.574 121.594  0.00 97.00      PROA   
ATOM   3020  HB1 LYS P 195     -22.184-126.163 121.656  0.00 97.00      PROA   
ATOM   3021  HB2 LYS P 195     -23.699-126.084 120.722  0.00 97.00      PROA   
ATOM   3022  CG  LYS P 195     -23.036-128.079 121.297  0.00 97.00      PROA   
ATOM   3023  HG1 LYS P 195     -22.644-128.588 122.205  0.00 97.00      PROA   
ATOM   3024  HG2 LYS P 195     -22.245-128.155 120.514  0.00 97.00      PROA   
ATOM   3025  CD  LYS P 195     -24.270-128.825 120.764  0.00 97.00      PROA   
ATOM   3026  HD1 LYS P 195     -24.674-128.239 119.908  0.00 97.00      PROA   
ATOM   3027  HD2 LYS P 195     -25.060-128.872 121.543  0.00 97.00      PROA   
ATOM   3028  CE  LYS P 195     -23.905-130.245 120.283  0.00 97.00      PROA   
ATOM   3029  HE1 LYS P 195     -23.582-130.882 121.131  0.00 97.00      PROA   
ATOM   3030  HE2 LYS P 195     -23.084-130.182 119.536  0.00 97.00      PROA   
ATOM   3031  NZ  LYS P 195     -25.043-130.905 119.625  0.00 97.00      PROA   
ATOM   3032  HZ1 LYS P 195     -25.496-130.209 118.987  0.00 97.00      PROA   
ATOM   3033  HZ2 LYS P 195     -25.791-131.174 120.293  0.00 97.00      PROA   
ATOM   3034  HZ3 LYS P 195     -24.780-131.722 119.046  0.00 97.00      PROA   
ATOM   3035  C   LYS P 195     -23.272-125.145 123.700  0.00 97.00      PROA   
ATOM   3036  O   LYS P 195     -22.313-125.443 124.410  0.00 97.00      PROA   
ATOM   3037  N   LEU P 196     -23.730-123.877 123.647  0.00 97.00      PROA   
ATOM   3038  HN  LEU P 196     -24.450-123.658 122.992  0.00 97.00      PROA   
ATOM   3039  CA  LEU P 196     -23.153-122.750 124.347  0.00 97.00      PROA   
ATOM   3040  HA  LEU P 196     -22.111-122.959 124.547  0.00 97.00      PROA   
ATOM   3041  CB  LEU P 196     -23.259-121.431 123.527  0.00 97.00      PROA   
ATOM   3042  HB1 LEU P 196     -22.981-120.578 124.183  0.00 97.00      PROA   
ATOM   3043  HB2 LEU P 196     -24.315-121.285 123.209  0.00 97.00      PROA   
ATOM   3044  CG  LEU P 196     -22.342-121.292 122.280  0.00 97.00      PROA   
ATOM   3045  HG  LEU P 196     -22.485-120.244 121.914  0.00 97.00      PROA   
ATOM   3046  CD1 LEU P 196     -20.851-121.439 122.636  0.00 97.00      PROA   
ATOM   3047 HD11 LEU P 196     -20.633-122.477 122.966  0.00 97.00      PROA   
ATOM   3048 HD12 LEU P 196     -20.575-120.739 123.452  0.00 97.00      PROA   
ATOM   3049 HD13 LEU P 196     -20.222-121.216 121.749  0.00 97.00      PROA   
ATOM   3050  CD2 LEU P 196     -22.723-122.211 121.105  0.00 97.00      PROA   
ATOM   3051 HD21 LEU P 196     -23.796-122.094 120.850  0.00 97.00      PROA   
ATOM   3052 HD22 LEU P 196     -22.531-123.273 121.362  0.00 97.00      PROA   
ATOM   3053 HD23 LEU P 196     -22.114-121.960 120.211  0.00 97.00      PROA   
ATOM   3054  C   LEU P 196     -23.828-122.519 125.688  0.00 97.00      PROA   
ATOM   3055  O   LEU P 196     -25.033-122.715 125.845  0.00 97.00      PROA   
ATOM   3056  N   LEU P 197     -23.035-122.055 126.687  0.00 97.00      PROA   
ATOM   3057  HN  LEU P 197     -22.050-121.984 126.565  0.00 97.00      PROA   
ATOM   3058  CA  LEU P 197     -23.533-121.499 127.926  0.00 97.00      PROA   
ATOM   3059  HA  LEU P 197     -24.593-121.312 127.829  0.00 97.00      PROA   
ATOM   3060  CB  LEU P 197     -23.276-122.415 129.149  0.00 97.00      PROA   
ATOM   3061  HB1 LEU P 197     -22.184-122.606 129.234  0.00 97.00      PROA   
ATOM   3062  HB2 LEU P 197     -23.767-123.395 128.950  0.00 97.00      PROA   
ATOM   3063  CG  LEU P 197     -23.792-121.889 130.512  0.00 97.00      PROA   
ATOM   3064  HG  LEU P 197     -23.287-120.920 130.734  0.00 97.00      PROA   
ATOM   3065  CD1 LEU P 197     -25.313-121.644 130.514  0.00 97.00      PROA   
ATOM   3066 HD11 LEU P 197     -25.846-122.584 130.254  0.00 97.00      PROA   
ATOM   3067 HD12 LEU P 197     -25.589-120.859 129.780  0.00 97.00      PROA   
ATOM   3068 HD13 LEU P 197     -25.643-121.315 131.521  0.00 97.00      PROA   
ATOM   3069  CD2 LEU P 197     -23.415-122.862 131.644  0.00 97.00      PROA   
ATOM   3070 HD21 LEU P 197     -22.315-123.001 131.683  0.00 97.00      PROA   
ATOM   3071 HD22 LEU P 197     -23.892-123.850 131.473  0.00 97.00      PROA   
ATOM   3072 HD23 LEU P 197     -23.758-122.467 132.624  0.00 97.00      PROA   
ATOM   3073  C   LEU P 197     -22.844-120.166 128.113  0.00 97.00      PROA   
ATOM   3074  O   LEU P 197     -21.637-120.049 127.916  0.00 97.00      PROA   
ATOM   3075  N   LEU P 198     -23.621-119.119 128.473  0.00 97.00      PROA   
ATOM   3076  HN  LEU P 198     -24.590-119.249 128.659  0.00 97.00      PROA   
ATOM   3077  CA  LEU P 198     -23.159-117.760 128.656  0.00 97.00      PROA   
ATOM   3078  HA  LEU P 198     -22.083-117.748 128.773  0.00 97.00      PROA   
ATOM   3079  CB  LEU P 198     -23.608-116.761 127.544  0.00 97.00      PROA   
ATOM   3080  HB1 LEU P 198     -23.309-115.732 127.846  0.00 97.00      PROA   
ATOM   3081  HB2 LEU P 198     -24.717-116.776 127.461  0.00 97.00      PROA   
ATOM   3082  CG  LEU P 198     -23.030-116.962 126.114  0.00 97.00      PROA   
ATOM   3083  HG  LEU P 198     -23.321-116.046 125.541  0.00 97.00      PROA   
ATOM   3084  CD1 LEU P 198     -21.492-117.034 126.087  0.00 97.00      PROA   
ATOM   3085 HD11 LEU P 198     -21.137-117.955 126.591  0.00 97.00      PROA   
ATOM   3086 HD12 LEU P 198     -21.051-116.155 126.601  0.00 97.00      PROA   
ATOM   3087 HD13 LEU P 198     -21.130-117.053 125.038  0.00 97.00      PROA   
ATOM   3088  CD2 LEU P 198     -23.655-118.143 125.352  0.00 97.00      PROA   
ATOM   3089 HD21 LEU P 198     -24.759-118.132 125.456  0.00 97.00      PROA   
ATOM   3090 HD22 LEU P 198     -23.268-119.103 125.744  0.00 97.00      PROA   
ATOM   3091 HD23 LEU P 198     -23.396-118.083 124.275  0.00 97.00      PROA   
ATOM   3092  C   LEU P 198     -23.780-117.327 129.965  0.00 97.00      PROA   
ATOM   3093  O   LEU P 198     -24.656-118.010 130.494  0.00 97.00      PROA   
ATOM   3094  N   GLN P 199     -23.326-116.182 130.539  0.00 97.00      PROA   
ATOM   3095  HN  GLN P 199     -22.576-115.674 130.120  0.00 97.00      PROA   
ATOM   3096  CA  GLN P 199     -23.834-115.631 131.788  0.00 97.00      PROA   
ATOM   3097  HA  GLN P 199     -23.608-116.353 132.560  0.00 97.00      PROA   
ATOM   3098  CB  GLN P 199     -23.154-114.278 132.141  0.00 97.00      PROA   
ATOM   3099  HB1 GLN P 199     -23.547-113.934 133.124  0.00 97.00      PROA   
ATOM   3100  HB2 GLN P 199     -23.442-113.515 131.383  0.00 97.00      PROA   
ATOM   3101  CG  GLN P 199     -21.605-114.299 132.225  0.00 97.00      PROA   
ATOM   3102  HG1 GLN P 199     -21.231-113.402 132.762  0.00 97.00      PROA   
ATOM   3103  HG2 GLN P 199     -21.193-114.263 131.192  0.00 97.00      PROA   
ATOM   3104  CD  GLN P 199     -21.029-115.566 132.869  0.00 97.00      PROA   
ATOM   3105  OE1 GLN P 199     -20.410-116.391 132.189  0.00 97.00      PROA   
ATOM   3106  NE2 GLN P 199     -21.213-115.723 134.207  0.00 97.00      PROA   
ATOM   3107 HE21 GLN P 199     -20.813-116.531 134.635  0.00 97.00      PROA   
ATOM   3108 HE22 GLN P 199     -21.706-115.033 134.737  0.00 97.00      PROA   
ATOM   3109  C   GLN P 199     -25.348-115.434 131.779  0.00 97.00      PROA   
ATOM   3110  O   GLN P 199     -25.932-114.963 130.805  0.00 97.00      PROA   
ATOM   3111  N   ARG P 200     -26.022-115.845 132.876  0.00 97.00      PROA   
ATOM   3112  HN  ARG P 200     -25.554-116.181 133.689  0.00 97.00      PROA   
ATOM   3113  CA  ARG P 200     -27.448-116.052 132.867  0.00 97.00      PROA   
ATOM   3114  HA  ARG P 200     -27.915-115.440 132.110  0.00 97.00      PROA   
ATOM   3115  CB  ARG P 200     -27.704-117.560 132.610  0.00 97.00      PROA   
ATOM   3116  HB1 ARG P 200     -27.234-118.140 133.439  0.00 97.00      PROA   
ATOM   3117  HB2 ARG P 200     -27.167-117.860 131.682  0.00 97.00      PROA   
ATOM   3118  CG  ARG P 200     -29.176-117.974 132.496  0.00 97.00      PROA   
ATOM   3119  HG1 ARG P 200     -29.827-117.222 132.985  0.00 97.00      PROA   
ATOM   3120  HG2 ARG P 200     -29.287-118.909 133.083  0.00 97.00      PROA   
ATOM   3121  CD  ARG P 200     -29.697-118.204 131.070  0.00 97.00      PROA   
ATOM   3122  HD1 ARG P 200     -29.237-117.495 130.352  0.00 97.00      PROA   
ATOM   3123  HD2 ARG P 200     -30.803-118.062 131.035  0.00 97.00      PROA   
ATOM   3124  NE  ARG P 200     -29.339-119.603 130.657  0.00 97.00      PROA   
ATOM   3125  HE  ARG P 200     -28.444-119.795 130.265  0.00 97.00      PROA   
ATOM   3126  CZ  ARG P 200     -30.164-120.651 130.845  0.00 97.00      PROA   
ATOM   3127  NH1 ARG P 200     -31.363-120.521 131.426  0.00 97.00      PROA   
ATOM   3128 HH11 ARG P 200     -31.448-119.813 132.125  0.00 97.00      PROA   
ATOM   3129 HH12 ARG P 200     -31.905-121.346 131.584  0.00 97.00      PROA   
ATOM   3130  NH2 ARG P 200     -29.780-121.898 130.535  0.00 97.00      PROA   
ATOM   3131 HH21 ARG P 200     -28.832-122.068 130.290  0.00 97.00      PROA   
ATOM   3132 HH22 ARG P 200     -30.348-122.626 130.913  0.00 97.00      PROA   
ATOM   3133  C   ARG P 200     -27.955-115.690 134.250  0.00 97.00      PROA   
ATOM   3134  O   ARG P 200     -27.270-116.028 135.214  0.00 97.00      PROA   
ATOM   3135  N   PRO P 201     -29.101-115.028 134.453  0.00 97.00      PROA   
ATOM   3136  CD  PRO P 201     -29.794-114.222 133.438  0.00 97.00      PROA   
ATOM   3137  HD1 PRO P 201     -30.057-114.837 132.550  0.00 97.00      PROA   
ATOM   3138  HD2 PRO P 201     -29.139-113.375 133.136  0.00 97.00      PROA   
ATOM   3139  CA  PRO P 201     -29.724-114.934 135.768  0.00 97.00      PROA   
ATOM   3140  HA  PRO P 201     -28.983-114.720 136.526  0.00 97.00      PROA   
ATOM   3141  CB  PRO P 201     -30.718-113.764 135.625  0.00 97.00      PROA   
ATOM   3142  HB1 PRO P 201     -30.195-112.822 135.910  0.00 97.00      PROA   
ATOM   3143  HB2 PRO P 201     -31.622-113.866 136.258  0.00 97.00      PROA   
ATOM   3144  CG  PRO P 201     -31.058-113.694 134.126  0.00 97.00      PROA   
ATOM   3145  HG1 PRO P 201     -31.905-114.374 133.903  0.00 97.00      PROA   
ATOM   3146  HG2 PRO P 201     -31.330-112.672 133.796  0.00 97.00      PROA   
ATOM   3147  C   PRO P 201     -30.396-116.244 136.159  0.00 97.00      PROA   
ATOM   3148  O   PRO P 201     -29.922-116.896 137.088  0.00 97.00      PROA   
ATOM   3149  N   GLY P 202     -31.476-116.665 135.465  0.00 97.00      PROA   
ATOM   3150  HN  GLY P 202     -31.910-116.063 134.797  0.00 97.00      PROA   
ATOM   3151  CA  GLY P 202     -32.116-117.948 135.670  0.00 97.00      PROA   
ATOM   3152  HA1 GLY P 202     -33.080-117.847 135.217  0.00 97.00      PROA   
ATOM   3153  HA2 GLY P 202     -32.162-118.188 136.723  0.00 97.00      PROA   
ATOM   3154  C   GLY P 202     -31.427-119.051 134.931  0.00 97.00      PROA   
ATOM   3155  O   GLY P 202     -31.608-119.163 133.730  0.00 97.00      PROA   
ATOM   3156  N   LEU P 203     -30.646-119.896 135.636  0.00 97.00      PROA   
ATOM   3157  HN  LEU P 203     -30.555-119.743 136.617  0.00 97.00      PROA   
ATOM   3158  CA  LEU P 203     -29.826-120.973 135.097  0.00 97.00      PROA   
ATOM   3159  HA  LEU P 203     -29.197-120.527 134.346  0.00 97.00      PROA   
ATOM   3160  CB  LEU P 203     -28.869-121.559 136.176  0.00 97.00      PROA   
ATOM   3161  HB1 LEU P 203     -28.622-122.621 135.956  0.00 97.00      PROA   
ATOM   3162  HB2 LEU P 203     -29.395-121.538 137.156  0.00 97.00      PROA   
ATOM   3163  CG  LEU P 203     -27.504-120.824 136.323  0.00 97.00      PROA   
ATOM   3164  HG  LEU P 203     -26.986-121.293 137.196  0.00 97.00      PROA   
ATOM   3165  CD1 LEU P 203     -26.590-121.046 135.100  0.00 97.00      PROA   
ATOM   3166 HD11 LEU P 203     -27.032-120.587 134.192  0.00 97.00      PROA   
ATOM   3167 HD12 LEU P 203     -26.443-122.131 134.917  0.00 97.00      PROA   
ATOM   3168 HD13 LEU P 203     -25.596-120.581 135.277  0.00 97.00      PROA   
ATOM   3169  CD2 LEU P 203     -27.636-119.322 136.640  0.00 97.00      PROA   
ATOM   3170 HD21 LEU P 203     -28.266-119.168 137.539  0.00 97.00      PROA   
ATOM   3171 HD22 LEU P 203     -28.098-118.779 135.788  0.00 97.00      PROA   
ATOM   3172 HD23 LEU P 203     -26.636-118.877 136.830  0.00 97.00      PROA   
ATOM   3173  C   LEU P 203     -30.547-122.097 134.355  0.00 97.00      PROA   
ATOM   3174  O   LEU P 203     -29.986-122.654 133.414  0.00 97.00      PROA   
ATOM   3175  N   GLN P 204     -31.781-122.485 134.752  0.00 97.00      PROA   
ATOM   3176  HN  GLN P 204     -32.300-121.945 135.416  0.00 97.00      PROA   
ATOM   3177  CA  GLN P 204     -32.455-123.693 134.290  0.00 97.00      PROA   
ATOM   3178  HA  GLN P 204     -31.763-124.512 134.419  0.00 97.00      PROA   
ATOM   3179  CB  GLN P 204     -33.727-123.929 135.148  0.00 97.00      PROA   
ATOM   3180  HB1 GLN P 204     -34.474-123.140 134.909  0.00 97.00      PROA   
ATOM   3181  HB2 GLN P 204     -33.435-123.763 136.212  0.00 97.00      PROA   
ATOM   3182  CG  GLN P 204     -34.426-125.306 135.061  0.00 97.00      PROA   
ATOM   3183  HG1 GLN P 204     -35.013-125.366 134.121  0.00 97.00      PROA   
ATOM   3184  HG2 GLN P 204     -35.144-125.399 135.902  0.00 97.00      PROA   
ATOM   3185  CD  GLN P 204     -33.443-126.483 135.079  0.00 97.00      PROA   
ATOM   3186  OE1 GLN P 204     -32.849-126.865 134.066  0.00 97.00      PROA   
ATOM   3187  NE2 GLN P 204     -33.268-127.101 136.277  0.00 97.00      PROA   
ATOM   3188 HE21 GLN P 204     -32.648-127.882 136.307  0.00 97.00      PROA   
ATOM   3189 HE22 GLN P 204     -33.748-126.762 137.084  0.00 97.00      PROA   
ATOM   3190  C   GLN P 204     -32.862-123.635 132.822  0.00 97.00      PROA   
ATOM   3191  O   GLN P 204     -32.904-122.577 132.213  0.00 97.00      PROA   
ATOM   3192  N   LEU P 205     -33.191-124.786 132.197  0.00 97.00      PROA   
ATOM   3193  HN  LEU P 205     -33.073-125.665 132.656  0.00 97.00      PROA   
ATOM   3194  CA  LEU P 205     -33.972-124.788 130.979  0.00 97.00      PROA   
ATOM   3195  HA  LEU P 205     -34.381-123.802 130.808  0.00 97.00      PROA   
ATOM   3196  CB  LEU P 205     -33.183-125.206 129.714  0.00 97.00      PROA   
ATOM   3197  HB1 LEU P 205     -33.883-125.313 128.856  0.00 97.00      PROA   
ATOM   3198  HB2 LEU P 205     -32.704-126.192 129.903  0.00 97.00      PROA   
ATOM   3199  CG  LEU P 205     -32.090-124.203 129.279  0.00 97.00      PROA   
ATOM   3200  HG  LEU P 205     -31.460-123.985 130.170  0.00 97.00      PROA   
ATOM   3201  CD1 LEU P 205     -31.172-124.815 128.206  0.00 97.00      PROA   
ATOM   3202 HD11 LEU P 205     -31.762-125.070 127.300  0.00 97.00      PROA   
ATOM   3203 HD12 LEU P 205     -30.691-125.739 128.590  0.00 97.00      PROA   
ATOM   3204 HD13 LEU P 205     -30.378-124.093 127.918  0.00 97.00      PROA   
ATOM   3205  CD2 LEU P 205     -32.696-122.883 128.763  0.00 97.00      PROA   
ATOM   3206 HD21 LEU P 205     -33.286-122.378 129.555  0.00 97.00      PROA   
ATOM   3207 HD22 LEU P 205     -33.367-123.087 127.901  0.00 97.00      PROA   
ATOM   3208 HD23 LEU P 205     -31.894-122.192 128.428  0.00 97.00      PROA   
ATOM   3209  C   LEU P 205     -35.159-125.701 131.163  0.00 97.00      PROA   
ATOM   3210  O   LEU P 205     -35.037-126.921 131.247  0.00 97.00      PROA   
ATOM   3211  N   TYR P 206     -36.369-125.099 131.191  0.00 97.00      PROA   
ATOM   3212  HN  TYR P 206     -36.439-124.105 131.188  0.00 97.00      PROA   
ATOM   3213  CA  TYR P 206     -37.626-125.812 131.080  0.00 97.00      PROA   
ATOM   3214  HA  TYR P 206     -37.498-126.831 131.421  0.00 97.00      PROA   
ATOM   3215  CB  TYR P 206     -38.809-125.148 131.838  0.00 97.00      PROA   
ATOM   3216  HB1 TYR P 206     -39.705-125.804 131.840  0.00 97.00      PROA   
ATOM   3217  HB2 TYR P 206     -39.080-124.179 131.364  0.00 97.00      PROA   
ATOM   3218  CG  TYR P 206     -38.417-124.864 133.261  0.00 97.00      PROA   
ATOM   3219  CD1 TYR P 206     -38.593-125.820 134.282  0.00 97.00      PROA   
ATOM   3220  HD1 TYR P 206     -39.029-126.781 134.048  0.00 97.00      PROA   
ATOM   3221  CE1 TYR P 206     -38.195-125.532 135.598  0.00 97.00      PROA   
ATOM   3222  HE1 TYR P 206     -38.318-126.271 136.377  0.00 97.00      PROA   
ATOM   3223  CZ  TYR P 206     -37.611-124.291 135.894  0.00 97.00      PROA   
ATOM   3224  OH  TYR P 206     -37.117-124.015 137.186  0.00 97.00      PROA   
ATOM   3225  HH  TYR P 206     -36.569-123.220 137.124  0.00 97.00      PROA   
ATOM   3226  CD2 TYR P 206     -37.888-123.605 133.590  0.00 97.00      PROA   
ATOM   3227  HD2 TYR P 206     -37.774-122.844 132.832  0.00 97.00      PROA   
ATOM   3228  CE2 TYR P 206     -37.472-123.328 134.890  0.00 97.00      PROA   
ATOM   3229  HE2 TYR P 206     -37.032-122.367 135.099  0.00 97.00      PROA   
ATOM   3230  C   TYR P 206     -37.942-125.821 129.606  0.00 97.00      PROA   
ATOM   3231  O   TYR P 206     -37.523-124.928 128.871  0.00 97.00      PROA   
ATOM   3232  N   PHE P 207     -38.669-126.850 129.128  0.00 97.00      PROA   
ATOM   3233  HN  PHE P 207     -39.033-127.560 129.731  0.00 97.00      PROA   
ATOM   3234  CA  PHE P 207     -38.911-127.011 127.711  0.00 97.00      PROA   
ATOM   3235  HA  PHE P 207     -38.738-126.081 127.188  0.00 97.00      PROA   
ATOM   3236  CB  PHE P 207     -38.071-128.145 127.067  0.00 97.00      PROA   
ATOM   3237  HB1 PHE P 207     -38.383-128.336 126.018  0.00 97.00      PROA   
ATOM   3238  HB2 PHE P 207     -38.227-129.079 127.645  0.00 97.00      PROA   
ATOM   3239  CG  PHE P 207     -36.590-127.844 127.060  0.00 97.00      PROA   
ATOM   3240  CD1 PHE P 207     -35.797-128.092 128.196  0.00 97.00      PROA   
ATOM   3241  HD1 PHE P 207     -36.264-128.422 129.113  0.00 97.00      PROA   
ATOM   3242  CE1 PHE P 207     -34.408-127.933 128.149  0.00 97.00      PROA   
ATOM   3243  HE1 PHE P 207     -33.817-128.116 129.035  0.00 97.00      PROA   
ATOM   3244  CZ  PHE P 207     -33.789-127.529 126.961  0.00 97.00      PROA   
ATOM   3245  HZ  PHE P 207     -32.717-127.402 126.926  0.00 97.00      PROA   
ATOM   3246  CD2 PHE P 207     -35.954-127.435 125.873  0.00 97.00      PROA   
ATOM   3247  HD2 PHE P 207     -36.545-127.256 124.987  0.00 97.00      PROA   
ATOM   3248  CE2 PHE P 207     -34.563-127.279 125.822  0.00 97.00      PROA   
ATOM   3249  HE2 PHE P 207     -34.086-126.971 124.903  0.00 97.00      PROA   
ATOM   3250  C   PHE P 207     -40.355-127.348 127.510  0.00 97.00      PROA   
ATOM   3251  O   PHE P 207     -41.043-127.766 128.429  0.00 97.00      PROA   
ATOM   3252  N   SER P 208     -40.848-127.168 126.271  0.00 97.00      PROA   
ATOM   3253  HN  SER P 208     -40.303-126.734 125.561  0.00 97.00      PROA   
ATOM   3254  CA  SER P 208     -42.163-127.605 125.875  0.00 97.00      PROA   
ATOM   3255  HA  SER P 208     -42.436-128.475 126.458  0.00 97.00      PROA   
ATOM   3256  CB  SER P 208     -43.266-126.526 126.042  0.00 97.00      PROA   
ATOM   3257  HB1 SER P 208     -43.411-126.341 127.129  0.00 97.00      PROA   
ATOM   3258  HB2 SER P 208     -44.234-126.874 125.619  0.00 97.00      PROA   
ATOM   3259  OG  SER P 208     -42.879-125.299 125.433  0.00 97.00      PROA   
ATOM   3260  HG1 SER P 208     -43.680-124.800 125.240  0.00 97.00      PROA   
ATOM   3261  C   SER P 208     -42.059-128.060 124.446  0.00 97.00      PROA   
ATOM   3262  O   SER P 208     -41.160-127.654 123.714  0.00 97.00      PROA   
ATOM   3263  N   PHE P 209     -42.978-128.963 124.044  0.00 97.00      PROA   
ATOM   3264  HN  PHE P 209     -43.702-129.255 124.661  0.00 97.00      PROA   
ATOM   3265  CA  PHE P 209     -42.999-129.584 122.743  0.00 97.00      PROA   
ATOM   3266  HA  PHE P 209     -42.367-129.019 122.069  0.00 97.00      PROA   
ATOM   3267  CB  PHE P 209     -42.562-131.076 122.808  0.00 97.00      PROA   
ATOM   3268  HB1 PHE P 209     -43.281-131.766 122.320  0.00 97.00      PROA   
ATOM   3269  HB2 PHE P 209     -42.457-131.394 123.869  0.00 97.00      PROA   
ATOM   3270  CG  PHE P 209     -41.238-131.261 122.117  0.00 97.00      PROA   
ATOM   3271  CD1 PHE P 209     -41.197-131.316 120.713  0.00 97.00      PROA   
ATOM   3272  HD1 PHE P 209     -42.108-131.191 120.146  0.00 97.00      PROA   
ATOM   3273  CE1 PHE P 209     -39.990-131.543 120.043  0.00 97.00      PROA   
ATOM   3274  HE1 PHE P 209     -39.977-131.593 118.965  0.00 97.00      PROA   
ATOM   3275  CZ  PHE P 209     -38.808-131.720 120.773  0.00 97.00      PROA   
ATOM   3276  HZ  PHE P 209     -37.874-131.899 120.263  0.00 97.00      PROA   
ATOM   3277  CD2 PHE P 209     -40.044-131.437 122.841  0.00 97.00      PROA   
ATOM   3278  HD2 PHE P 209     -40.058-131.406 123.921  0.00 97.00      PROA   
ATOM   3279  CE2 PHE P 209     -38.835-131.667 122.172  0.00 97.00      PROA   
ATOM   3280  HE2 PHE P 209     -37.923-131.806 122.733  0.00 97.00      PROA   
ATOM   3281  C   PHE P 209     -44.407-129.456 122.217  0.00 97.00      PROA   
ATOM   3282  O   PHE P 209     -45.378-129.554 122.963  0.00 97.00      PROA   
ATOM   3283  N   TYR P 210     -44.536-129.185 120.900  0.00 97.00      PROA   
ATOM   3284  HN  TYR P 210     -43.733-129.088 120.316  0.00 97.00      PROA   
ATOM   3285  CA  TYR P 210     -45.799-128.884 120.266  0.00 97.00      PROA   
ATOM   3286  HA  TYR P 210     -46.623-129.230 120.876  0.00 97.00      PROA   
ATOM   3287  CB  TYR P 210     -45.950-127.369 119.927  0.00 97.00      PROA   
ATOM   3288  HB1 TYR P 210     -46.968-127.149 119.538  0.00 97.00      PROA   
ATOM   3289  HB2 TYR P 210     -45.215-127.102 119.140  0.00 97.00      PROA   
ATOM   3290  CG  TYR P 210     -45.661-126.454 121.100  0.00 97.00      PROA   
ATOM   3291  CD1 TYR P 210     -44.335-126.101 121.419  0.00 97.00      PROA   
ATOM   3292  HD1 TYR P 210     -43.522-126.532 120.856  0.00 97.00      PROA   
ATOM   3293  CE1 TYR P 210     -44.056-125.171 122.427  0.00 97.00      PROA   
ATOM   3294  HE1 TYR P 210     -43.031-124.910 122.647  0.00 97.00      PROA   
ATOM   3295  CZ  TYR P 210     -45.106-124.560 123.122  0.00 97.00      PROA   
ATOM   3296  OH  TYR P 210     -44.851-123.579 124.104  0.00 97.00      PROA   
ATOM   3297  HH  TYR P 210     -44.129-123.018 123.793  0.00 97.00      PROA   
ATOM   3298  CD2 TYR P 210     -46.704-125.828 121.805  0.00 97.00      PROA   
ATOM   3299  HD2 TYR P 210     -47.728-126.042 121.538  0.00 97.00      PROA   
ATOM   3300  CE2 TYR P 210     -46.429-124.896 122.816  0.00 97.00      PROA   
ATOM   3301  HE2 TYR P 210     -47.237-124.405 123.339  0.00 97.00      PROA   
ATOM   3302  C   TYR P 210     -45.807-129.648 118.963  0.00 97.00      PROA   
ATOM   3303  O   TYR P 210     -44.759-130.065 118.472  0.00 97.00      PROA   
ATOM   3304  N   MET P 211     -47.007-129.841 118.365  0.00 97.00      PROA   
ATOM   3305  HN  MET P 211     -47.853-129.542 118.801  0.00 97.00      PROA   
ATOM   3306  CA  MET P 211     -47.141-130.366 117.023  0.00 97.00      PROA   
ATOM   3307  HA  MET P 211     -46.171-130.488 116.567  0.00 97.00      PROA   
ATOM   3308  CB  MET P 211     -47.887-131.727 117.001  0.00 97.00      PROA   
ATOM   3309  HB1 MET P 211     -48.145-131.991 115.951  0.00 97.00      PROA   
ATOM   3310  HB2 MET P 211     -48.833-131.628 117.578  0.00 97.00      PROA   
ATOM   3311  CG  MET P 211     -47.060-132.886 117.589  0.00 97.00      PROA   
ATOM   3312  HG1 MET P 211     -46.594-132.556 118.542  0.00 97.00      PROA   
ATOM   3313  HG2 MET P 211     -46.230-133.091 116.878  0.00 97.00      PROA   
ATOM   3314  SD  MET P 211     -47.998-134.418 117.898  0.00 97.00      PROA   
ATOM   3315  CE  MET P 211     -48.433-134.806 116.179  0.00 97.00      PROA   
ATOM   3316  HE1 MET P 211     -47.524-134.846 115.542  0.00 97.00      PROA   
ATOM   3317  HE2 MET P 211     -49.123-134.049 115.753  0.00 97.00      PROA   
ATOM   3318  HE3 MET P 211     -48.934-135.795 116.117  0.00 97.00      PROA   
ATOM   3319  C   MET P 211     -47.925-129.364 116.210  0.00 97.00      PROA   
ATOM   3320  O   MET P 211     -49.146-129.308 116.329  0.00 97.00      PROA   
ATOM   3321  N   GLY P 212     -47.247-128.562 115.341  0.00 97.00      PROA   
ATOM   3322  HN  GLY P 212     -46.271-128.705 115.176  0.00 97.00      PROA   
ATOM   3323  CA  GLY P 212     -47.832-127.455 114.588  0.00 97.00      PROA   
ATOM   3324  HA1 GLY P 212     -48.311-127.869 113.714  0.00 97.00      PROA   
ATOM   3325  HA2 GLY P 212     -47.016-126.800 114.332  0.00 97.00      PROA   
ATOM   3326  C   GLY P 212     -48.826-126.609 115.354  0.00 97.00      PROA   
ATOM   3327  O   GLY P 212     -48.512-126.013 116.383  0.00 97.00      PROA   
ATOM   3328  N   SER P 213     -50.076-126.554 114.847  0.00 97.00      PROA   
ATOM   3329  HN  SER P 213     -50.261-127.016 113.982  0.00 97.00      PROA   
ATOM   3330  CA  SER P 213     -51.179-125.823 115.449  0.00 97.00      PROA   
ATOM   3331  HA  SER P 213     -50.784-124.892 115.835  0.00 97.00      PROA   
ATOM   3332  CB  SER P 213     -52.251-125.469 114.375  0.00 97.00      PROA   
ATOM   3333  HB1 SER P 213     -52.705-126.399 113.969  0.00 97.00      PROA   
ATOM   3334  HB2 SER P 213     -51.749-124.940 113.537  0.00 97.00      PROA   
ATOM   3335  OG  SER P 213     -53.279-124.612 114.870  0.00 97.00      PROA   
ATOM   3336  HG1 SER P 213     -53.629-125.056 115.651  0.00 97.00      PROA   
ATOM   3337  C   SER P 213     -51.844-126.557 116.626  0.00 97.00      PROA   
ATOM   3338  O   SER P 213     -53.037-126.392 116.876  0.00 97.00      PROA   
ATOM   3339  N   LYS P 214     -51.108-127.373 117.417  0.00 97.00      PROA   
ATOM   3340  HN  LYS P 214     -50.163-127.597 117.194  0.00 97.00      PROA   
ATOM   3341  CA  LYS P 214     -51.645-127.848 118.680  0.00 97.00      PROA   
ATOM   3342  HA  LYS P 214     -52.269-127.057 119.074  0.00 97.00      PROA   
ATOM   3343  CB  LYS P 214     -52.569-129.090 118.571  0.00 97.00      PROA   
ATOM   3344  HB1 LYS P 214     -53.497-128.754 118.056  0.00 97.00      PROA   
ATOM   3345  HB2 LYS P 214     -52.866-129.431 119.587  0.00 97.00      PROA   
ATOM   3346  CG  LYS P 214     -51.981-130.271 117.782  0.00 97.00      PROA   
ATOM   3347  HG1 LYS P 214     -50.965-130.495 118.176  0.00 97.00      PROA   
ATOM   3348  HG2 LYS P 214     -51.868-129.987 116.713  0.00 97.00      PROA   
ATOM   3349  CD  LYS P 214     -52.825-131.555 117.899  0.00 97.00      PROA   
ATOM   3350  HD1 LYS P 214     -52.817-131.865 118.969  0.00 97.00      PROA   
ATOM   3351  HD2 LYS P 214     -52.322-132.356 117.311  0.00 97.00      PROA   
ATOM   3352  CE  LYS P 214     -54.279-131.399 117.424  0.00 97.00      PROA   
ATOM   3353  HE1 LYS P 214     -54.313-131.152 116.342  0.00 97.00      PROA   
ATOM   3354  HE2 LYS P 214     -54.806-130.603 117.992  0.00 97.00      PROA   
ATOM   3355  NZ  LYS P 214     -55.031-132.659 117.633  0.00 97.00      PROA   
ATOM   3356  HZ1 LYS P 214     -55.040-132.883 118.649  0.00 97.00      PROA   
ATOM   3357  HZ2 LYS P 214     -54.564-133.431 117.116  0.00 97.00      PROA   
ATOM   3358  HZ3 LYS P 214     -56.009-132.552 117.295  0.00 97.00      PROA   
ATOM   3359  C   LYS P 214     -50.606-128.071 119.760  0.00 97.00      PROA   
ATOM   3360  O   LYS P 214     -49.532-128.631 119.548  0.00 97.00      PROA   
ATOM   3361  N   THR P 215     -50.950-127.632 120.993  0.00 97.00      PROA   
ATOM   3362  HN  THR P 215     -51.793-127.115 121.129  0.00 97.00      PROA   
ATOM   3363  CA  THR P 215     -50.259-127.931 122.231  0.00 97.00      PROA   
ATOM   3364  HA  THR P 215     -49.224-127.644 122.112  0.00 97.00      PROA   
ATOM   3365  CB  THR P 215     -50.864-127.169 123.409  0.00 97.00      PROA   
ATOM   3366  HB  THR P 215     -50.513-127.567 124.391  0.00 97.00      PROA   
ATOM   3367  OG1 THR P 215     -52.287-127.221 123.367  0.00 97.00      PROA   
ATOM   3368  HG1 THR P 215     -52.523-128.144 123.481  0.00 97.00      PROA   
ATOM   3369  CG2 THR P 215     -50.458-125.688 123.334  0.00 97.00      PROA   
ATOM   3370 HG21 THR P 215     -50.747-125.248 122.357  0.00 97.00      PROA   
ATOM   3371 HG22 THR P 215     -49.364-125.575 123.474  0.00 97.00      PROA   
ATOM   3372 HG23 THR P 215     -50.976-125.119 124.136  0.00 97.00      PROA   
ATOM   3373  C   THR P 215     -50.286-129.404 122.592  0.00 97.00      PROA   
ATOM   3374  O   THR P 215     -51.319-130.064 122.494  0.00 97.00      PROA   
ATOM   3375  N   LEU P 216     -49.147-129.929 123.096  0.00 97.00      PROA   
ATOM   3376  HN  LEU P 216     -48.289-129.421 123.067  0.00 97.00      PROA   
ATOM   3377  CA  LEU P 216     -49.107-131.175 123.837  0.00 97.00      PROA   
ATOM   3378  HA  LEU P 216     -49.941-131.792 123.537  0.00 97.00      PROA   
ATOM   3379  CB  LEU P 216     -47.796-131.958 123.586  0.00 97.00      PROA   
ATOM   3380  HB1 LEU P 216     -47.764-132.878 124.206  0.00 97.00      PROA   
ATOM   3381  HB2 LEU P 216     -46.932-131.322 123.876  0.00 97.00      PROA   
ATOM   3382  CG  LEU P 216     -47.607-132.391 122.110  0.00 97.00      PROA   
ATOM   3383  HG  LEU P 216     -47.577-131.476 121.472  0.00 97.00      PROA   
ATOM   3384  CD1 LEU P 216     -46.269-133.125 121.919  0.00 97.00      PROA   
ATOM   3385 HD11 LEU P 216     -46.254-134.059 122.520  0.00 97.00      PROA   
ATOM   3386 HD12 LEU P 216     -45.427-132.480 122.238  0.00 97.00      PROA   
ATOM   3387 HD13 LEU P 216     -46.129-133.394 120.851  0.00 97.00      PROA   
ATOM   3388  CD2 LEU P 216     -48.766-133.275 121.613  0.00 97.00      PROA   
ATOM   3389 HD21 LEU P 216     -49.727-132.721 121.628  0.00 97.00      PROA   
ATOM   3390 HD22 LEU P 216     -48.858-134.180 122.250  0.00 97.00      PROA   
ATOM   3391 HD23 LEU P 216     -48.573-133.600 120.573  0.00 97.00      PROA   
ATOM   3392  C   LEU P 216     -49.315-130.867 125.308  0.00 97.00      PROA   
ATOM   3393  O   LEU P 216     -49.488-129.709 125.680  0.00 97.00      PROA   
ATOM   3394  N   ARG P 217     -49.354-131.901 126.188  0.00 97.00      PROA   
ATOM   3395  HN  ARG P 217     -49.242-132.839 125.868  0.00 97.00      PROA   
ATOM   3396  CA  ARG P 217     -49.568-131.728 127.619  0.00 97.00      PROA   
ATOM   3397  HA  ARG P 217     -50.393-131.037 127.740  0.00 97.00      PROA   
ATOM   3398  CB  ARG P 217     -49.955-133.041 128.351  0.00 97.00      PROA   
ATOM   3399  HB1 ARG P 217     -49.996-132.844 129.448  0.00 97.00      PROA   
ATOM   3400  HB2 ARG P 217     -49.163-133.801 128.171  0.00 97.00      PROA   
ATOM   3401  CG  ARG P 217     -51.326-133.631 127.969  0.00 97.00      PROA   
ATOM   3402  HG1 ARG P 217     -51.350-133.849 126.878  0.00 97.00      PROA   
ATOM   3403  HG2 ARG P 217     -52.113-132.874 128.181  0.00 97.00      PROA   
ATOM   3404  CD  ARG P 217     -51.617-134.926 128.745  0.00 97.00      PROA   
ATOM   3405  HD1 ARG P 217     -51.530-134.777 129.844  0.00 97.00      PROA   
ATOM   3406  HD2 ARG P 217     -50.894-135.716 128.445  0.00 97.00      PROA   
ATOM   3407  NE  ARG P 217     -52.987-135.420 128.391  0.00 97.00      PROA   
ATOM   3408  HE  ARG P 217     -53.083-136.105 127.676  0.00 97.00      PROA   
ATOM   3409  CZ  ARG P 217     -54.119-135.035 129.018  0.00 97.00      PROA   
ATOM   3410  NH1 ARG P 217     -54.132-134.100 129.980  0.00 97.00      PROA   
ATOM   3411 HH11 ARG P 217     -53.283-133.634 130.202  0.00 97.00      PROA   
ATOM   3412 HH12 ARG P 217     -55.000-133.854 130.406  0.00 97.00      PROA   
ATOM   3413  NH2 ARG P 217     -55.282-135.614 128.668  0.00 97.00      PROA   
ATOM   3414 HH21 ARG P 217     -55.283-136.311 127.957  0.00 97.00      PROA   
ATOM   3415 HH22 ARG P 217     -56.115-135.355 129.148  0.00 97.00      PROA   
ATOM   3416  C   ARG P 217     -48.384-131.111 128.350  0.00 97.00      PROA   
ATOM   3417  O   ARG P 217     -47.651-131.784 129.074  0.00 97.00      PROA   
ATOM   3418  N   GLY P 218     -48.202-129.782 128.178  0.00 97.00      PROA   
ATOM   3419  HN  GLY P 218     -48.755-129.331 127.480  0.00 97.00      PROA   
ATOM   3420  CA  GLY P 218     -47.306-128.924 128.930  0.00 97.00      PROA   
ATOM   3421  HA1 GLY P 218     -47.464-127.919 128.568  0.00 97.00      PROA   
ATOM   3422  HA2 GLY P 218     -46.298-129.280 128.774  0.00 97.00      PROA   
ATOM   3423  C   GLY P 218     -47.569-128.888 130.409  0.00 97.00      PROA   
ATOM   3424  O   GLY P 218     -48.637-129.273 130.881  0.00 97.00      PROA   
ATOM   3425  N   ARG P 219     -46.576-128.359 131.156  0.00 97.00      PROA   
ATOM   3426  HN  ARG P 219     -45.735-128.046 130.720  0.00 97.00      PROA   
ATOM   3427  CA  ARG P 219     -46.611-128.186 132.588  0.00 97.00      PROA   
ATOM   3428  HA  ARG P 219     -47.314-127.392 132.793  0.00 97.00      PROA   
ATOM   3429  CB  ARG P 219     -47.014-129.463 133.411  0.00 97.00      PROA   
ATOM   3430  HB1 ARG P 219     -48.089-129.659 133.206  0.00 97.00      PROA   
ATOM   3431  HB2 ARG P 219     -46.960-129.253 134.498  0.00 97.00      PROA   
ATOM   3432  CG  ARG P 219     -46.260-130.768 133.061  0.00 97.00      PROA   
ATOM   3433  HG1 ARG P 219     -45.164-130.625 133.176  0.00 97.00      PROA   
ATOM   3434  HG2 ARG P 219     -46.454-131.005 131.994  0.00 97.00      PROA   
ATOM   3435  CD  ARG P 219     -46.683-132.002 133.875  0.00 97.00      PROA   
ATOM   3436  HD1 ARG P 219     -46.246-132.919 133.413  0.00 97.00      PROA   
ATOM   3437  HD2 ARG P 219     -47.789-132.092 133.921  0.00 97.00      PROA   
ATOM   3438  NE  ARG P 219     -46.128-131.825 135.253  0.00 97.00      PROA   
ATOM   3439  HE  ARG P 219     -45.719-130.945 135.502  0.00 97.00      PROA   
ATOM   3440  CZ  ARG P 219     -45.787-132.834 136.074  0.00 97.00      PROA   
ATOM   3441  NH1 ARG P 219     -46.411-134.007 135.999  0.00 97.00      PROA   
ATOM   3442 HH11 ARG P 219     -47.234-133.991 135.444  0.00 97.00      PROA   
ATOM   3443 HH12 ARG P 219     -46.268-134.656 136.740  0.00 97.00      PROA   
ATOM   3444  NH2 ARG P 219     -44.833-132.632 136.997  0.00 97.00      PROA   
ATOM   3445 HH21 ARG P 219     -44.378-133.411 137.413  0.00 97.00      PROA   
ATOM   3446 HH22 ARG P 219     -44.383-131.734 137.016  0.00 97.00      PROA   
ATOM   3447  C   ARG P 219     -45.236-127.655 132.922  0.00 97.00      PROA   
ATOM   3448  O   ARG P 219     -44.693-126.819 132.203  0.00 97.00      PROA   
ATOM   3449  N   ASP P 220     -44.623-128.155 134.008  0.00 97.00      PROA   
ATOM   3450  HN  ASP P 220     -45.126-128.732 134.651  0.00 97.00      PROA   
ATOM   3451  CA  ASP P 220     -43.227-128.077 134.361  0.00 97.00      PROA   
ATOM   3452  HA  ASP P 220     -42.855-127.084 134.141  0.00 97.00      PROA   
ATOM   3453  CB  ASP P 220     -43.079-128.351 135.896  0.00 97.00      PROA   
ATOM   3454  HB1 ASP P 220     -43.492-127.466 136.431  0.00 97.00      PROA   
ATOM   3455  HB2 ASP P 220     -42.021-128.453 136.199  0.00 97.00      PROA   
ATOM   3456  CG  ASP P 220     -43.892-129.547 136.411  0.00 97.00      PROA   
ATOM   3457  OD1 ASP P 220     -43.284-130.434 137.060  0.00 97.00      PROA   
ATOM   3458  OD2 ASP P 220     -45.137-129.549 136.240  0.00 97.00      PROA   
ATOM   3459  C   ASP P 220     -42.438-129.089 133.518  0.00 97.00      PROA   
ATOM   3460  O   ASP P 220     -41.773-129.991 134.025  0.00 97.00      PROA   
ATOM   3461  N   THR P 221     -42.518-128.973 132.170  0.00 97.00      PROA   
ATOM   3462  HN  THR P 221     -43.064-128.244 131.758  0.00 97.00      PROA   
ATOM   3463  CA  THR P 221     -42.019-129.988 131.256  0.00 97.00      PROA   
ATOM   3464  HA  THR P 221     -42.233-130.931 131.739  0.00 97.00      PROA   
ATOM   3465  CB  THR P 221     -42.780-130.057 129.930  0.00 97.00      PROA   
ATOM   3466  HB  THR P 221     -42.178-130.519 129.114  0.00 97.00      PROA   
ATOM   3467  OG1 THR P 221     -43.235-128.774 129.521  0.00 97.00      PROA   
ATOM   3468  HG1 THR P 221     -42.443-128.292 129.263  0.00 97.00      PROA   
ATOM   3469  CG2 THR P 221     -44.039-130.913 130.141  0.00 97.00      PROA   
ATOM   3470 HG21 THR P 221     -44.688-130.435 130.900  0.00 97.00      PROA   
ATOM   3471 HG22 THR P 221     -43.776-131.932 130.490  0.00 97.00      PROA   
ATOM   3472 HG23 THR P 221     -44.615-130.992 129.195  0.00 97.00      PROA   
ATOM   3473  C   THR P 221     -40.511-130.011 131.029  0.00 97.00      PROA   
ATOM   3474  O   THR P 221     -39.838-128.993 130.883  0.00 97.00      PROA   
ATOM   3475  N   SER P 222     -39.960-131.246 130.981  0.00 97.00      PROA   
ATOM   3476  HN  SER P 222     -40.520-132.041 131.199  0.00 97.00      PROA   
ATOM   3477  CA  SER P 222     -38.573-131.558 130.699  0.00 97.00      PROA   
ATOM   3478  HA  SER P 222     -37.954-130.823 131.196  0.00 97.00      PROA   
ATOM   3479  CB  SER P 222     -38.216-132.975 131.212  0.00 97.00      PROA   
ATOM   3480  HB1 SER P 222     -37.122-133.163 131.167  0.00 97.00      PROA   
ATOM   3481  HB2 SER P 222     -38.731-133.739 130.586  0.00 97.00      PROA   
ATOM   3482  OG  SER P 222     -38.672-133.150 132.552  0.00 97.00      PROA   
ATOM   3483  HG1 SER P 222     -38.462-132.346 133.035  0.00 97.00      PROA   
ATOM   3484  C   SER P 222     -38.291-131.502 129.205  0.00 97.00      PROA   
ATOM   3485  O   SER P 222     -39.195-131.314 128.395  0.00 97.00      PROA   
ATOM   3486  N   SER P 223     -37.001-131.653 128.808  0.00 97.00      PROA   
ATOM   3487  HN  SER P 223     -36.268-131.757 129.478  0.00 97.00      PROA   
ATOM   3488  CA  SER P 223     -36.492-131.501 127.454  0.00 97.00      PROA   
ATOM   3489  HA  SER P 223     -36.652-130.481 127.157  0.00 97.00      PROA   
ATOM   3490  CB  SER P 223     -34.976-131.798 127.426  0.00 97.00      PROA   
ATOM   3491  HB1 SER P 223     -34.536-131.521 126.443  0.00 97.00      PROA   
ATOM   3492  HB2 SER P 223     -34.792-132.880 127.603  0.00 97.00      PROA   
ATOM   3493  OG  SER P 223     -34.308-131.070 128.452  0.00 97.00      PROA   
ATOM   3494  HG1 SER P 223     -34.319-130.146 128.188  0.00 97.00      PROA   
ATOM   3495  C   SER P 223     -37.131-132.362 126.385  0.00 97.00      PROA   
ATOM   3496  O   SER P 223     -37.345-131.893 125.269  0.00 97.00      PROA   
ATOM   3497  N   GLU P 224     -37.442-133.637 126.700  0.00 97.00      PROA   
ATOM   3498  HN  GLU P 224     -37.332-133.968 127.631  0.00 97.00      PROA   
ATOM   3499  CA  GLU P 224     -37.895-134.611 125.731  0.00 97.00      PROA   
ATOM   3500  HA  GLU P 224     -38.067-134.129 124.777  0.00 97.00      PROA   
ATOM   3501  CB  GLU P 224     -36.872-135.758 125.498  0.00 97.00      PROA   
ATOM   3502  HB1 GLU P 224     -37.390-136.574 124.944  0.00 97.00      PROA   
ATOM   3503  HB2 GLU P 224     -36.543-136.187 126.469  0.00 97.00      PROA   
ATOM   3504  CG  GLU P 224     -35.632-135.346 124.669  0.00 97.00      PROA   
ATOM   3505  HG1 GLU P 224     -34.823-134.953 125.317  0.00 97.00      PROA   
ATOM   3506  HG2 GLU P 224     -35.904-134.568 123.925  0.00 97.00      PROA   
ATOM   3507  CD  GLU P 224     -35.124-136.552 123.887  0.00 97.00      PROA   
ATOM   3508  OE1 GLU P 224     -35.896-137.033 123.020  0.00 97.00      PROA   
ATOM   3509  OE2 GLU P 224     -33.988-137.015 124.156  0.00 97.00      PROA   
ATOM   3510  C   GLU P 224     -39.216-135.218 126.151  0.00 97.00      PROA   
ATOM   3511  O   GLU P 224     -39.653-135.111 127.295  0.00 97.00      PROA   
ATOM   3512  N   TYR P 225     -39.871-135.893 125.180  0.00 97.00      PROA   
ATOM   3513  HN  TYR P 225     -39.467-135.963 124.271  0.00 97.00      PROA   
ATOM   3514  CA  TYR P 225     -41.077-136.668 125.356  0.00 97.00      PROA   
ATOM   3515  HA  TYR P 225     -41.275-136.798 126.411  0.00 97.00      PROA   
ATOM   3516  CB  TYR P 225     -42.308-136.013 124.641  0.00 97.00      PROA   
ATOM   3517  HB1 TYR P 225     -42.405-134.961 124.989  0.00 97.00      PROA   
ATOM   3518  HB2 TYR P 225     -43.234-136.553 124.932  0.00 97.00      PROA   
ATOM   3519  CG  TYR P 225     -42.217-135.997 123.125  0.00 97.00      PROA   
ATOM   3520  CD1 TYR P 225     -42.947-136.920 122.351  0.00 97.00      PROA   
ATOM   3521  HD1 TYR P 225     -43.575-137.651 122.839  0.00 97.00      PROA   
ATOM   3522  CE1 TYR P 225     -42.849-136.919 120.953  0.00 97.00      PROA   
ATOM   3523  HE1 TYR P 225     -43.408-137.639 120.373  0.00 97.00      PROA   
ATOM   3524  CZ  TYR P 225     -42.008-136.003 120.312  0.00 97.00      PROA   
ATOM   3525  OH  TYR P 225     -41.864-136.027 118.908  0.00 97.00      PROA   
ATOM   3526  HH  TYR P 225     -42.510-136.642 118.553  0.00 97.00      PROA   
ATOM   3527  CD2 TYR P 225     -41.413-135.051 122.461  0.00 97.00      PROA   
ATOM   3528  HD2 TYR P 225     -40.855-134.324 123.032  0.00 97.00      PROA   
ATOM   3529  CE2 TYR P 225     -41.296-135.064 121.066  0.00 97.00      PROA   
ATOM   3530  HE2 TYR P 225     -40.647-134.357 120.571  0.00 97.00      PROA   
ATOM   3531  C   TYR P 225     -40.701-138.010 124.753  0.00 97.00      PROA   
ATOM   3532  O   TYR P 225     -39.732-138.090 124.000  0.00 97.00      PROA   
ATOM   3533  N   GLN P 226     -41.433-139.110 125.064  0.00 97.00      PROA   
ATOM   3534  HN  GLN P 226     -42.210-139.076 125.688  0.00 97.00      PROA   
ATOM   3535  CA  GLN P 226     -41.137-140.396 124.452  0.00 97.00      PROA   
ATOM   3536  HA  GLN P 226     -40.570-140.195 123.558  0.00 97.00      PROA   
ATOM   3537  CB  GLN P 226     -40.287-141.363 125.331  0.00 97.00      PROA   
ATOM   3538  HB1 GLN P 226     -40.500-142.423 125.067  0.00 97.00      PROA   
ATOM   3539  HB2 GLN P 226     -40.578-141.232 126.396  0.00 97.00      PROA   
ATOM   3540  CG  GLN P 226     -38.757-141.172 125.184  0.00 97.00      PROA   
ATOM   3541  HG1 GLN P 226     -38.214-141.966 125.737  0.00 97.00      PROA   
ATOM   3542  HG2 GLN P 226     -38.472-140.183 125.603  0.00 97.00      PROA   
ATOM   3543  CD  GLN P 226     -38.343-141.243 123.708  0.00 97.00      PROA   
ATOM   3544  OE1 GLN P 226     -38.923-142.001 122.920  0.00 97.00      PROA   
ATOM   3545  NE2 GLN P 226     -37.347-140.403 123.313  0.00 97.00      PROA   
ATOM   3546 HE21 GLN P 226     -37.238-140.255 122.330  0.00 97.00      PROA   
ATOM   3547 HE22 GLN P 226     -36.933-139.761 123.953  0.00 97.00      PROA   
ATOM   3548  C   GLN P 226     -42.349-141.071 123.875  0.00 97.00      PROA   
ATOM   3549  O   GLN P 226     -43.487-140.807 124.255  0.00 97.00      PROA   
ATOM   3550  N   ILE P 227     -42.089-141.938 122.864  0.00 97.00      PROA   
ATOM   3551  HN  ILE P 227     -41.143-142.160 122.634  0.00 97.00      PROA   
ATOM   3552  CA  ILE P 227     -43.098-142.429 121.952  0.00 97.00      PROA   
ATOM   3553  HA  ILE P 227     -44.065-142.064 122.269  0.00 97.00      PROA   
ATOM   3554  CB  ILE P 227     -42.872-141.981 120.505  0.00 97.00      PROA   
ATOM   3555  HB  ILE P 227     -42.167-142.668 119.981  0.00 97.00      PROA   
ATOM   3556  CG2 ILE P 227     -44.241-142.024 119.793  0.00 97.00      PROA   
ATOM   3557 HG21 ILE P 227     -44.943-141.302 120.261  0.00 97.00      PROA   
ATOM   3558 HG22 ILE P 227     -44.692-143.035 119.843  0.00 97.00      PROA   
ATOM   3559 HG23 ILE P 227     -44.138-141.749 118.726  0.00 97.00      PROA   
ATOM   3560  CG1 ILE P 227     -42.236-140.565 120.422  0.00 97.00      PROA   
ATOM   3561 HG11 ILE P 227     -41.247-140.559 120.931  0.00 97.00      PROA   
ATOM   3562 HG12 ILE P 227     -42.899-139.847 120.952  0.00 97.00      PROA   
ATOM   3563  CD  ILE P 227     -42.000-140.086 118.984  0.00 97.00      PROA   
ATOM   3564  HD1 ILE P 227     -42.962-139.882 118.468  0.00 97.00      PROA   
ATOM   3565  HD2 ILE P 227     -41.448-140.859 118.407  0.00 97.00      PROA   
ATOM   3566  HD3 ILE P 227     -41.400-139.151 118.981  0.00 97.00      PROA   
ATOM   3567  C   ILE P 227     -43.108-143.939 122.041  0.00 97.00      PROA   
ATOM   3568  O   ILE P 227     -42.082-144.598 121.905  0.00 97.00      PROA   
ATOM   3569  N   LEU P 228     -44.295-144.532 122.292  0.00 97.00      PROA   
ATOM   3570  HN  LEU P 228     -45.122-143.983 122.384  0.00 97.00      PROA   
ATOM   3571  CA  LEU P 228     -44.434-145.928 122.658  0.00 97.00      PROA   
ATOM   3572  HA  LEU P 228     -43.497-146.298 123.053  0.00 97.00      PROA   
ATOM   3573  CB  LEU P 228     -45.526-146.085 123.752  0.00 97.00      PROA   
ATOM   3574  HB1 LEU P 228     -45.685-147.170 123.940  0.00 97.00      PROA   
ATOM   3575  HB2 LEU P 228     -46.487-145.659 123.393  0.00 97.00      PROA   
ATOM   3576  CG  LEU P 228     -45.188-145.448 125.133  0.00 97.00      PROA   
ATOM   3577  HG  LEU P 228     -44.136-145.724 125.384  0.00 97.00      PROA   
ATOM   3578  CD1 LEU P 228     -45.305-143.910 125.191  0.00 97.00      PROA   
ATOM   3579 HD11 LEU P 228     -46.308-143.588 124.839  0.00 97.00      PROA   
ATOM   3580 HD12 LEU P 228     -44.530-143.415 124.575  0.00 97.00      PROA   
ATOM   3581 HD13 LEU P 228     -45.173-143.557 126.236  0.00 97.00      PROA   
ATOM   3582  CD2 LEU P 228     -46.089-146.046 126.229  0.00 97.00      PROA   
ATOM   3583 HD21 LEU P 228     -45.984-147.150 126.263  0.00 97.00      PROA   
ATOM   3584 HD22 LEU P 228     -47.151-145.793 126.026  0.00 97.00      PROA   
ATOM   3585 HD23 LEU P 228     -45.813-145.633 127.222  0.00 97.00      PROA   
ATOM   3586  C   LEU P 228     -44.776-146.775 121.442  0.00 97.00      PROA   
ATOM   3587  O   LEU P 228     -45.092-147.956 121.566  0.00 97.00      PROA   
ATOM   3588  N   THR P 229     -44.688-146.148 120.249  0.00 97.00      PROA   
ATOM   3589  HN  THR P 229     -44.344-145.214 120.277  0.00 97.00      PROA   
ATOM   3590  CA  THR P 229     -45.069-146.612 118.926  0.00 97.00      PROA   
ATOM   3591  HA  THR P 229     -44.214-147.083 118.464  0.00 97.00      PROA   
ATOM   3592  CB  THR P 229     -46.307-147.529 118.833  0.00 97.00      PROA   
ATOM   3593  HB  THR P 229     -47.078-147.168 119.552  0.00 97.00      PROA   
ATOM   3594  OG1 THR P 229     -45.951-148.862 119.169  0.00 97.00      PROA   
ATOM   3595  HG1 THR P 229     -45.592-148.809 120.058  0.00 97.00      PROA   
ATOM   3596  CG2 THR P 229     -46.957-147.617 117.432  0.00 97.00      PROA   
ATOM   3597 HG21 THR P 229     -46.244-148.002 116.679  0.00 97.00      PROA   
ATOM   3598 HG22 THR P 229     -47.341-146.641 117.086  0.00 97.00      PROA   
ATOM   3599 HG23 THR P 229     -47.818-148.319 117.469  0.00 97.00      PROA   
ATOM   3600  C   THR P 229     -45.353-145.316 118.221  0.00 97.00      PROA   
ATOM   3601  O   THR P 229     -46.438-144.765 118.384  0.00 97.00      PROA   
ATOM   3602  N   ALA P 230     -44.392-144.746 117.449  0.00 97.00      PROA   
ATOM   3603  HN  ALA P 230     -43.462-145.104 117.386  0.00 97.00      PROA   
ATOM   3604  CA  ALA P 230     -44.686-143.592 116.615  0.00 97.00      PROA   
ATOM   3605  HA  ALA P 230     -45.205-142.876 117.232  0.00 97.00      PROA   
ATOM   3606  CB  ALA P 230     -43.424-142.915 116.054  0.00 97.00      PROA   
ATOM   3607  HB1 ALA P 230     -42.858-143.612 115.399  0.00 97.00      PROA   
ATOM   3608  HB2 ALA P 230     -42.766-142.600 116.892  0.00 97.00      PROA   
ATOM   3609  HB3 ALA P 230     -43.691-142.006 115.475  0.00 97.00      PROA   
ATOM   3610  C   ALA P 230     -45.619-143.969 115.486  0.00 97.00      PROA   
ATOM   3611  O   ALA P 230     -45.509-145.053 114.938  0.00 97.00      PROA   
ATOM   3612  N   ARG P 231     -46.583-143.096 115.136  0.00 97.00      PROA   
ATOM   3613  HN  ARG P 231     -46.650-142.226 115.625  0.00 97.00      PROA   
ATOM   3614  CA  ARG P 231     -47.720-143.450 114.315  0.00 97.00      PROA   
ATOM   3615  HA  ARG P 231     -47.610-144.461 113.954  0.00 97.00      PROA   
ATOM   3616  CB  ARG P 231     -49.027-143.393 115.147  0.00 97.00      PROA   
ATOM   3617  HB1 ARG P 231     -49.893-143.490 114.468  0.00 97.00      PROA   
ATOM   3618  HB2 ARG P 231     -49.114-142.406 115.650  0.00 97.00      PROA   
ATOM   3619  CG  ARG P 231     -49.107-144.512 116.205  0.00 97.00      PROA   
ATOM   3620  HG1 ARG P 231     -48.504-144.191 117.080  0.00 97.00      PROA   
ATOM   3621  HG2 ARG P 231     -48.619-145.418 115.791  0.00 97.00      PROA   
ATOM   3622  CD  ARG P 231     -50.527-144.868 116.708  0.00 97.00      PROA   
ATOM   3623  HD1 ARG P 231     -50.985-143.960 117.159  0.00 97.00      PROA   
ATOM   3624  HD2 ARG P 231     -50.495-145.677 117.466  0.00 97.00      PROA   
ATOM   3625  NE  ARG P 231     -51.431-145.289 115.589  0.00 97.00      PROA   
ATOM   3626  HE  ARG P 231     -52.115-144.610 115.315  0.00 97.00      PROA   
ATOM   3627  CZ  ARG P 231     -51.007-146.043 114.561  0.00 97.00      PROA   
ATOM   3628  NH1 ARG P 231     -50.294-147.155 114.726  0.00 97.00      PROA   
ATOM   3629 HH11 ARG P 231     -50.088-147.461 115.645  0.00 97.00      PROA   
ATOM   3630 HH12 ARG P 231     -49.945-147.585 113.890  0.00 97.00      PROA   
ATOM   3631  NH2 ARG P 231     -51.228-145.615 113.309  0.00 97.00      PROA   
ATOM   3632 HH21 ARG P 231     -51.621-144.696 113.230  0.00 97.00      PROA   
ATOM   3633 HH22 ARG P 231     -50.572-145.928 112.623  0.00 97.00      PROA   
ATOM   3634  C   ARG P 231     -47.895-142.590 113.084  0.00 97.00      PROA   
ATOM   3635  O   ARG P 231     -47.367-141.495 112.961  0.00 97.00      PROA   
ATOM   3636  N   ARG P 232     -48.705-143.078 112.127  0.00 97.00      PROA   
ATOM   3637  HN  ARG P 232     -48.982-144.040 112.165  0.00 97.00      PROA   
ATOM   3638  CA  ARG P 232     -49.212-142.339 110.986  0.00 97.00      PROA   
ATOM   3639  HA  ARG P 232     -48.376-142.137 110.334  0.00 97.00      PROA   
ATOM   3640  CB  ARG P 232     -50.242-143.239 110.264  0.00 97.00      PROA   
ATOM   3641  HB1 ARG P 232     -51.064-142.651 109.805  0.00 97.00      PROA   
ATOM   3642  HB2 ARG P 232     -50.719-143.883 111.039  0.00 97.00      PROA   
ATOM   3643  CG  ARG P 232     -49.586-144.150 109.211  0.00 97.00      PROA   
ATOM   3644  HG1 ARG P 232     -50.123-145.126 109.177  0.00 97.00      PROA   
ATOM   3645  HG2 ARG P 232     -48.553-144.373 109.546  0.00 97.00      PROA   
ATOM   3646  CD  ARG P 232     -49.559-143.515 107.816  0.00 97.00      PROA   
ATOM   3647  HD1 ARG P 232     -48.945-144.102 107.103  0.00 97.00      PROA   
ATOM   3648  HD2 ARG P 232     -49.171-142.473 107.866  0.00 97.00      PROA   
ATOM   3649  NE  ARG P 232     -50.978-143.577 107.348  0.00 97.00      PROA   
ATOM   3650  HE  ARG P 232     -51.470-144.419 107.550  0.00 97.00      PROA   
ATOM   3651  CZ  ARG P 232     -51.742-142.510 107.043  0.00 97.00      PROA   
ATOM   3652  NH1 ARG P 232     -51.234-141.295 106.793  0.00 97.00      PROA   
ATOM   3653 HH11 ARG P 232     -50.251-141.162 106.868  0.00 97.00      PROA   
ATOM   3654 HH12 ARG P 232     -51.853-140.539 106.598  0.00 97.00      PROA   
ATOM   3655  NH2 ARG P 232     -53.078-142.676 107.030  0.00 97.00      PROA   
ATOM   3656 HH21 ARG P 232     -53.451-143.549 107.332  0.00 97.00      PROA   
ATOM   3657 HH22 ARG P 232     -53.660-141.882 106.881  0.00 97.00      PROA   
ATOM   3658  C   ARG P 232     -49.844-140.987 111.289  0.00 97.00      PROA   
ATOM   3659  O   ARG P 232     -49.612-140.010 110.586  0.00 97.00      PROA   
ATOM   3660  N   GLU P 233     -50.639-140.903 112.365  0.00 97.00      PROA   
ATOM   3661  HN  GLU P 233     -50.929-141.745 112.821  0.00 97.00      PROA   
ATOM   3662  CA  GLU P 233     -51.257-139.716 112.900  0.00 97.00      PROA   
ATOM   3663  HA  GLU P 233     -51.632-139.140 112.066  0.00 97.00      PROA   
ATOM   3664  CB  GLU P 233     -52.482-140.118 113.770  0.00 97.00      PROA   
ATOM   3665  HB1 GLU P 233     -53.312-140.420 113.092  0.00 97.00      PROA   
ATOM   3666  HB2 GLU P 233     -52.831-139.221 114.328  0.00 97.00      PROA   
ATOM   3667  CG  GLU P 233     -52.217-141.259 114.788  0.00 97.00      PROA   
ATOM   3668  HG1 GLU P 233     -52.869-141.095 115.673  0.00 97.00      PROA   
ATOM   3669  HG2 GLU P 233     -51.165-141.229 115.134  0.00 97.00      PROA   
ATOM   3670  CD  GLU P 233     -52.537-142.663 114.261  0.00 97.00      PROA   
ATOM   3671  OE1 GLU P 233     -52.034-143.043 113.177  0.00 97.00      PROA   
ATOM   3672  OE2 GLU P 233     -53.278-143.398 114.964  0.00 97.00      PROA   
ATOM   3673  C   GLU P 233     -50.293-138.778 113.622  0.00 97.00      PROA   
ATOM   3674  O   GLU P 233     -50.601-137.603 113.819  0.00 97.00      PROA   
ATOM   3675  N   ASP P 234     -49.074-139.254 113.972  0.00 97.00      PROA   
ATOM   3676  HN  ASP P 234     -48.868-140.227 113.905  0.00 97.00      PROA   
ATOM   3677  CA  ASP P 234     -47.988-138.440 114.491  0.00 97.00      PROA   
ATOM   3678  HA  ASP P 234     -48.396-137.748 115.215  0.00 97.00      PROA   
ATOM   3679  CB  ASP P 234     -46.880-139.293 115.183  0.00 97.00      PROA   
ATOM   3680  HB1 ASP P 234     -46.099-138.635 115.611  0.00 97.00      PROA   
ATOM   3681  HB2 ASP P 234     -46.383-139.949 114.441  0.00 97.00      PROA   
ATOM   3682  CG  ASP P 234     -47.362-140.180 116.333  0.00 97.00      PROA   
ATOM   3683  OD1 ASP P 234     -48.559-140.147 116.714  0.00 97.00      PROA   
ATOM   3684  OD2 ASP P 234     -46.484-140.907 116.867  0.00 97.00      PROA   
ATOM   3685  C   ASP P 234     -47.300-137.641 113.380  0.00 97.00      PROA   
ATOM   3686  O   ASP P 234     -46.524-136.729 113.654  0.00 97.00      PROA   
ATOM   3687  N   SER P 235     -47.546-137.972 112.087  0.00 97.00      PROA   
ATOM   3688  HN  SER P 235     -48.202-138.697 111.893  0.00 97.00      PROA   
ATOM   3689  CA  SER P 235     -46.856-137.380 110.941  0.00 97.00      PROA   
ATOM   3690  HA  SER P 235     -45.801-137.540 111.118  0.00 97.00      PROA   
ATOM   3691  CB  SER P 235     -47.212-138.058 109.577  0.00 97.00      PROA   
ATOM   3692  HB1 SER P 235     -47.143-139.158 109.704  0.00 97.00      PROA   
ATOM   3693  HB2 SER P 235     -46.480-137.754 108.800  0.00 97.00      PROA   
ATOM   3694  OG  SER P 235     -48.526-137.763 109.103  0.00 97.00      PROA   
ATOM   3695  HG1 SER P 235     -48.726-136.877 109.426  0.00 97.00      PROA   
ATOM   3696  C   SER P 235     -47.075-135.878 110.792  0.00 97.00      PROA   
ATOM   3697  O   SER P 235     -48.165-135.422 110.451  0.00 97.00      PROA   
ATOM   3698  N   GLY P 236     -46.035-135.047 111.021  0.00 97.00      PROA   
ATOM   3699  HN  GLY P 236     -45.143-135.373 111.325  0.00 97.00      PROA   
ATOM   3700  CA  GLY P 236     -46.252-133.625 110.864  0.00 97.00      PROA   
ATOM   3701  HA1 GLY P 236     -47.068-133.336 111.512  0.00 97.00      PROA   
ATOM   3702  HA2 GLY P 236     -46.434-133.424 109.817  0.00 97.00      PROA   
ATOM   3703  C   GLY P 236     -45.063-132.821 111.259  0.00 97.00      PROA   
ATOM   3704  O   GLY P 236     -43.923-133.202 111.025  0.00 97.00      PROA   
ATOM   3705  N   LEU P 237     -45.327-131.644 111.861  0.00 97.00      PROA   
ATOM   3706  HN  LEU P 237     -46.261-131.380 112.086  0.00 97.00      PROA   
ATOM   3707  CA  LEU P 237     -44.331-130.651 112.162  0.00 97.00      PROA   
ATOM   3708  HA  LEU P 237     -43.368-130.958 111.780  0.00 97.00      PROA   
ATOM   3709  CB  LEU P 237     -44.703-129.278 111.561  0.00 97.00      PROA   
ATOM   3710  HB1 LEU P 237     -43.905-128.557 111.822  0.00 97.00      PROA   
ATOM   3711  HB2 LEU P 237     -45.654-128.915 112.011  0.00 97.00      PROA   
ATOM   3712  CG  LEU P 237     -44.849-129.215 110.023  0.00 97.00      PROA   
ATOM   3713  HG  LEU P 237     -45.645-129.924 109.700  0.00 97.00      PROA   
ATOM   3714  CD1 LEU P 237     -45.276-127.796 109.607  0.00 97.00      PROA   
ATOM   3715 HD11 LEU P 237     -44.514-127.061 109.943  0.00 97.00      PROA   
ATOM   3716 HD12 LEU P 237     -46.242-127.527 110.083  0.00 97.00      PROA   
ATOM   3717 HD13 LEU P 237     -45.383-127.720 108.504  0.00 97.00      PROA   
ATOM   3718  CD2 LEU P 237     -43.540-129.603 109.317  0.00 97.00      PROA   
ATOM   3719 HD21 LEU P 237     -43.272-130.650 109.555  0.00 97.00      PROA   
ATOM   3720 HD22 LEU P 237     -42.716-128.938 109.653  0.00 97.00      PROA   
ATOM   3721 HD23 LEU P 237     -43.641-129.511 108.215  0.00 97.00      PROA   
ATOM   3722  C   LEU P 237     -44.212-130.536 113.663  0.00 97.00      PROA   
ATOM   3723  O   LEU P 237     -45.203-130.590 114.385  0.00 97.00      PROA   
ATOM   3724  N   TYR P 238     -42.960-130.435 114.158  0.00 97.00      PROA   
ATOM   3725  HN  TYR P 238     -42.183-130.435 113.530  0.00 97.00      PROA   
ATOM   3726  CA  TYR P 238     -42.610-130.459 115.562  0.00 97.00      PROA   
ATOM   3727  HA  TYR P 238     -43.505-130.376 116.164  0.00 97.00      PROA   
ATOM   3728  CB  TYR P 238     -41.817-131.738 115.939  0.00 97.00      PROA   
ATOM   3729  HB1 TYR P 238     -41.359-131.655 116.948  0.00 97.00      PROA   
ATOM   3730  HB2 TYR P 238     -41.004-131.917 115.200  0.00 97.00      PROA   
ATOM   3731  CG  TYR P 238     -42.728-132.933 115.937  0.00 97.00      PROA   
ATOM   3732  CD1 TYR P 238     -43.067-133.590 114.740  0.00 97.00      PROA   
ATOM   3733  HD1 TYR P 238     -42.679-133.225 113.800  0.00 97.00      PROA   
ATOM   3734  CE1 TYR P 238     -43.903-134.714 114.756  0.00 97.00      PROA   
ATOM   3735  HE1 TYR P 238     -44.160-135.210 113.831  0.00 97.00      PROA   
ATOM   3736  CZ  TYR P 238     -44.379-135.203 115.978  0.00 97.00      PROA   
ATOM   3737  OH  TYR P 238     -45.214-136.330 116.030  0.00 97.00      PROA   
ATOM   3738  HH  TYR P 238     -45.566-136.478 115.146  0.00 97.00      PROA   
ATOM   3739  CD2 TYR P 238     -43.218-133.437 117.154  0.00 97.00      PROA   
ATOM   3740  HD2 TYR P 238     -42.957-132.952 118.083  0.00 97.00      PROA   
ATOM   3741  CE2 TYR P 238     -44.035-134.570 117.174  0.00 97.00      PROA   
ATOM   3742  HE2 TYR P 238     -44.416-134.950 118.111  0.00 97.00      PROA   
ATOM   3743  C   TYR P 238     -41.726-129.288 115.902  0.00 97.00      PROA   
ATOM   3744  O   TYR P 238     -40.790-128.977 115.176  0.00 97.00      PROA   
ATOM   3745  N   TRP P 239     -41.975-128.618 117.050  0.00 97.00      PROA   
ATOM   3746  HN  TRP P 239     -42.761-128.834 117.624  0.00 97.00      PROA   
ATOM   3747  CA  TRP P 239     -41.092-127.565 117.506  0.00 97.00      PROA   
ATOM   3748  HA  TRP P 239     -40.092-127.768 117.144  0.00 97.00      PROA   
ATOM   3749  CB  TRP P 239     -41.500-126.151 116.999  0.00 97.00      PROA   
ATOM   3750  HB1 TRP P 239     -41.452-126.190 115.891  0.00 97.00      PROA   
ATOM   3751  HB2 TRP P 239     -40.742-125.402 117.313  0.00 97.00      PROA   
ATOM   3752  CG  TRP P 239     -42.866-125.652 117.362  0.00 97.00      PROA   
ATOM   3753  CD1 TRP P 239     -44.029-126.001 116.732  0.00 97.00      PROA   
ATOM   3754  HD1 TRP P 239     -44.088-126.725 115.938  0.00 97.00      PROA   
ATOM   3755  NE1 TRP P 239     -45.072-125.276 117.235  0.00 97.00      PROA   
ATOM   3756  HE1 TRP P 239     -45.989-125.286 116.897  0.00 97.00      PROA   
ATOM   3757  CE2 TRP P 239     -44.615-124.449 118.218  0.00 97.00      PROA   
ATOM   3758  CD2 TRP P 239     -43.219-124.652 118.332  0.00 97.00      PROA   
ATOM   3759  CE3 TRP P 239     -42.490-123.910 119.259  0.00 97.00      PROA   
ATOM   3760  HE3 TRP P 239     -41.422-124.038 119.361  0.00 97.00      PROA   
ATOM   3761  CZ3 TRP P 239     -43.176-123.013 120.080  0.00 97.00      PROA   
ATOM   3762  HZ3 TRP P 239     -42.639-122.466 120.839  0.00 97.00      PROA   
ATOM   3763  CZ2 TRP P 239     -45.292-123.545 119.023  0.00 97.00      PROA   
ATOM   3764  HZ2 TRP P 239     -46.361-123.418 118.945  0.00 97.00      PROA   
ATOM   3765  CH2 TRP P 239     -44.552-122.831 119.966  0.00 97.00      PROA   
ATOM   3766  HH2 TRP P 239     -45.055-122.151 120.640  0.00 97.00      PROA   
ATOM   3767  C   TRP P 239     -40.997-127.598 119.009  0.00 97.00      PROA   
ATOM   3768  O   TRP P 239     -41.846-128.158 119.699  0.00 97.00      PROA   
ATOM   3769  N   CYS P 240     -39.909-126.996 119.536  0.00 97.00      PROA   
ATOM   3770  HN  CYS P 240     -39.228-126.597 118.924  0.00 97.00      PROA   
ATOM   3771  CA  CYS P 240     -39.636-126.894 120.953  0.00 97.00      PROA   
ATOM   3772  HA  CYS P 240     -40.540-127.137 121.488  0.00 97.00      PROA   
ATOM   3773  CB  CYS P 240     -38.506-127.853 121.426  0.00 97.00      PROA   
ATOM   3774  HB1 CYS P 240     -38.914-128.883 121.338  0.00 97.00      PROA   
ATOM   3775  HB2 CYS P 240     -38.280-127.690 122.502  0.00 97.00      PROA   
ATOM   3776  SG  CYS P 240     -36.987-127.758 120.417  0.00 97.00      PROA   
ATOM   3777  C   CYS P 240     -39.302-125.463 121.316  0.00 97.00      PROA   
ATOM   3778  O   CYS P 240     -38.887-124.653 120.495  0.00 97.00      PROA   
ATOM   3779  N   GLU P 241     -39.519-125.102 122.595  0.00 97.00      PROA   
ATOM   3780  HN  GLU P 241     -39.891-125.754 123.250  0.00 97.00      PROA   
ATOM   3781  CA  GLU P 241     -39.366-123.747 123.070  0.00 97.00      PROA   
ATOM   3782  HA  GLU P 241     -38.958-123.121 122.288  0.00 97.00      PROA   
ATOM   3783  CB  GLU P 241     -40.747-123.162 123.437  0.00 97.00      PROA   
ATOM   3784  HB1 GLU P 241     -41.273-123.872 124.110  0.00 97.00      PROA   
ATOM   3785  HB2 GLU P 241     -41.311-123.142 122.476  0.00 97.00      PROA   
ATOM   3786  CG  GLU P 241     -40.742-121.769 124.093  0.00 97.00      PROA   
ATOM   3787  HG1 GLU P 241     -40.009-121.108 123.582  0.00 97.00      PROA   
ATOM   3788  HG2 GLU P 241     -40.476-121.842 125.168  0.00 97.00      PROA   
ATOM   3789  CD  GLU P 241     -42.099-121.092 123.980  0.00 97.00      PROA   
ATOM   3790  OE1 GLU P 241     -43.044-121.704 123.422  0.00 97.00      PROA   
ATOM   3791  OE2 GLU P 241     -42.189-119.914 124.415  0.00 97.00      PROA   
ATOM   3792  C   GLU P 241     -38.379-123.691 124.209  0.00 97.00      PROA   
ATOM   3793  O   GLU P 241     -38.301-124.604 125.029  0.00 97.00      PROA   
ATOM   3794  N   ALA P 242     -37.564-122.608 124.254  0.00 97.00      PROA   
ATOM   3795  HN  ALA P 242     -37.620-121.896 123.560  0.00 97.00      PROA   
ATOM   3796  CA  ALA P 242     -36.543-122.423 125.258  0.00 97.00      PROA   
ATOM   3797  HA  ALA P 242     -36.812-122.973 126.150  0.00 97.00      PROA   
ATOM   3798  CB  ALA P 242     -35.167-122.891 124.747  0.00 97.00      PROA   
ATOM   3799  HB1 ALA P 242     -34.876-122.322 123.838  0.00 97.00      PROA   
ATOM   3800  HB2 ALA P 242     -35.218-123.968 124.475  0.00 97.00      PROA   
ATOM   3801  HB3 ALA P 242     -34.383-122.765 125.521  0.00 97.00      PROA   
ATOM   3802  C   ALA P 242     -36.475-120.955 125.621  0.00 97.00      PROA   
ATOM   3803  O   ALA P 242     -36.633-120.080 124.774  0.00 97.00      PROA   
ATOM   3804  N   ALA P 243     -36.266-120.653 126.924  0.00 97.00      PROA   
ATOM   3805  HN  ALA P 243     -36.149-121.363 127.611  0.00 97.00      PROA   
ATOM   3806  CA  ALA P 243     -36.368-119.306 127.428  0.00 97.00      PROA   
ATOM   3807  HA  ALA P 243     -35.987-118.613 126.689  0.00 97.00      PROA   
ATOM   3808  CB  ALA P 243     -37.838-118.974 127.773  0.00 97.00      PROA   
ATOM   3809  HB1 ALA P 243     -38.229-119.681 128.537  0.00 97.00      PROA   
ATOM   3810  HB2 ALA P 243     -38.470-119.076 126.864  0.00 97.00      PROA   
ATOM   3811  HB3 ALA P 243     -37.948-117.939 128.157  0.00 97.00      PROA   
ATOM   3812  C   ALA P 243     -35.533-119.150 128.683  0.00 97.00      PROA   
ATOM   3813  O   ALA P 243     -35.117-120.121 129.312  0.00 97.00      PROA   
ATOM   3814  N   THR P 244     -35.270-117.882 129.073  0.00 97.00      PROA   
ATOM   3815  HN  THR P 244     -35.533-117.122 128.478  0.00 97.00      PROA   
ATOM   3816  CA  THR P 244     -34.851-117.477 130.405  0.00 97.00      PROA   
ATOM   3817  HA  THR P 244     -33.984-118.058 130.692  0.00 97.00      PROA   
ATOM   3818  CB  THR P 244     -34.518-115.996 130.465  0.00 97.00      PROA   
ATOM   3819  HB  THR P 244     -34.336-115.676 131.510  0.00 97.00      PROA   
ATOM   3820  OG1 THR P 244     -35.598-115.244 129.938  0.00 97.00      PROA   
ATOM   3821  HG1 THR P 244     -36.390-115.660 130.288  0.00 97.00      PROA   
ATOM   3822  CG2 THR P 244     -33.253-115.653 129.659  0.00 97.00      PROA   
ATOM   3823 HG21 THR P 244     -33.350-115.969 128.600  0.00 97.00      PROA   
ATOM   3824 HG22 THR P 244     -32.366-116.147 130.102  0.00 97.00      PROA   
ATOM   3825 HG23 THR P 244     -33.088-114.552 129.682  0.00 97.00      PROA   
ATOM   3826  C   THR P 244     -35.966-117.730 131.420  0.00 97.00      PROA   
ATOM   3827  O   THR P 244     -37.135-117.496 131.124  0.00 97.00      PROA   
ATOM   3828  N   GLU P 245     -35.608-118.155 132.655  0.00 97.00      PROA   
ATOM   3829  HN  GLU P 245     -34.640-118.259 132.874  0.00 97.00      PROA   
ATOM   3830  CA  GLU P 245     -36.472-118.524 133.772  0.00 97.00      PROA   
ATOM   3831  HA  GLU P 245     -37.065-119.385 133.497  0.00 97.00      PROA   
ATOM   3832  CB  GLU P 245     -35.466-118.850 134.917  0.00 97.00      PROA   
ATOM   3833  HB1 GLU P 245     -35.089-117.899 135.351  0.00 97.00      PROA   
ATOM   3834  HB2 GLU P 245     -34.599-119.338 134.410  0.00 97.00      PROA   
ATOM   3835  CG  GLU P 245     -35.940-119.757 136.071  0.00 97.00      PROA   
ATOM   3836  HG1 GLU P 245     -36.918-120.210 135.814  0.00 97.00      PROA   
ATOM   3837  HG2 GLU P 245     -36.068-119.148 136.991  0.00 97.00      PROA   
ATOM   3838  CD  GLU P 245     -34.966-120.894 136.417  0.00 97.00      PROA   
ATOM   3839  OE1 GLU P 245     -33.749-120.798 136.117  0.00 97.00      PROA   
ATOM   3840  OE2 GLU P 245     -35.450-121.890 137.010  0.00 97.00      PROA   
ATOM   3841  C   GLU P 245     -37.395-117.369 134.166  0.00 97.00      PROA   
ATOM   3842  O   GLU P 245     -38.601-117.509 134.362  0.00 97.00      PROA   
ATOM   3843  N   ASP P 246     -36.794-116.176 134.200  0.00 97.00      PROA   
ATOM   3844  HN  ASP P 246     -35.799-116.167 134.103  0.00 97.00      PROA   
ATOM   3845  CA  ASP P 246     -37.291-114.849 134.451  0.00 97.00      PROA   
ATOM   3846  HA  ASP P 246     -37.888-114.875 135.353  0.00 97.00      PROA   
ATOM   3847  CB  ASP P 246     -36.030-113.948 134.694  0.00 97.00      PROA   
ATOM   3848  HB1 ASP P 246     -35.680-114.092 135.741  0.00 97.00      PROA   
ATOM   3849  HB2 ASP P 246     -36.263-112.873 134.567  0.00 97.00      PROA   
ATOM   3850  CG  ASP P 246     -34.851-114.331 133.779  0.00 97.00      PROA   
ATOM   3851  OD1 ASP P 246     -34.192-115.380 134.023  0.00 97.00      PROA   
ATOM   3852  OD2 ASP P 246     -34.633-113.609 132.779  0.00 97.00      PROA   
ATOM   3853  C   ASP P 246     -38.191-114.271 133.344  0.00 97.00      PROA   
ATOM   3854  O   ASP P 246     -38.894-113.287 133.568  0.00 97.00      PROA   
ATOM   3855  N   GLY P 247     -38.224-114.864 132.125  0.00 97.00      PROA   
ATOM   3856  HN  GLY P 247     -37.725-115.719 131.993  0.00 97.00      PROA   
ATOM   3857  CA  GLY P 247     -39.097-114.428 131.029  0.00 97.00      PROA   
ATOM   3858  HA1 GLY P 247     -40.083-114.225 131.426  0.00 97.00      PROA   
ATOM   3859  HA2 GLY P 247     -39.112-115.223 130.297  0.00 97.00      PROA   
ATOM   3860  C   GLY P 247     -38.639-113.184 130.306  0.00 97.00      PROA   
ATOM   3861  O   GLY P 247     -39.392-112.568 129.550  0.00 97.00      PROA   
ATOM   3862  N   ASN P 248     -37.369-112.787 130.504  0.00 97.00      PROA   
ATOM   3863  HN  ASN P 248     -36.805-113.259 131.177  0.00 97.00      PROA   
ATOM   3864  CA  ASN P 248     -36.715-111.742 129.745  0.00 97.00      PROA   
ATOM   3865  HA  ASN P 248     -37.334-110.858 129.799  0.00 97.00      PROA   
ATOM   3866  CB  ASN P 248     -35.320-111.455 130.350  0.00 97.00      PROA   
ATOM   3867  HB1 ASN P 248     -34.669-110.895 129.647  0.00 97.00      PROA   
ATOM   3868  HB2 ASN P 248     -34.818-112.410 130.616  0.00 97.00      PROA   
ATOM   3869  CG  ASN P 248     -35.527-110.565 131.581  0.00 97.00      PROA   
ATOM   3870  OD1 ASN P 248     -36.325-109.622 131.541  0.00 97.00      PROA   
ATOM   3871  ND2 ASN P 248     -34.841-110.883 132.708  0.00 97.00      PROA   
ATOM   3872 HD21 ASN P 248     -35.007-110.338 133.526  0.00 97.00      PROA   
ATOM   3873 HD22 ASN P 248     -34.424-111.792 132.771  0.00 97.00      PROA   
ATOM   3874  C   ASN P 248     -36.595-112.065 128.269  0.00 97.00      PROA   
ATOM   3875  O   ASN P 248     -36.909-111.232 127.419  0.00 97.00      PROA   
ATOM   3876  N   VAL P 249     -36.175-113.305 127.942  0.00 97.00      PROA   
ATOM   3877  HN  VAL P 249     -35.931-113.948 128.665  0.00 97.00      PROA   
ATOM   3878  CA  VAL P 249     -35.925-113.754 126.591  0.00 97.00      PROA   
ATOM   3879  HA  VAL P 249     -36.335-113.047 125.884  0.00 97.00      PROA   
ATOM   3880  CB  VAL P 249     -34.436-113.938 126.314  0.00 97.00      PROA   
ATOM   3881  HB  VAL P 249     -34.025-114.751 126.952  0.00 97.00      PROA   
ATOM   3882  CG1 VAL P 249     -34.204-114.309 124.832  0.00 97.00      PROA   
ATOM   3883 HG11 VAL P 249     -34.626-113.525 124.167  0.00 97.00      PROA   
ATOM   3884 HG12 VAL P 249     -34.666-115.284 124.573  0.00 97.00      PROA   
ATOM   3885 HG13 VAL P 249     -33.116-114.384 124.631  0.00 97.00      PROA   
ATOM   3886  CG2 VAL P 249     -33.677-112.643 126.677  0.00 97.00      PROA   
ATOM   3887 HG21 VAL P 249     -33.813-112.361 127.741  0.00 97.00      PROA   
ATOM   3888 HG22 VAL P 249     -34.019-111.803 126.037  0.00 97.00      PROA   
ATOM   3889 HG23 VAL P 249     -32.590-112.793 126.517  0.00 97.00      PROA   
ATOM   3890  C   VAL P 249     -36.611-115.085 126.395  0.00 97.00      PROA   
ATOM   3891  O   VAL P 249     -36.380-116.032 127.139  0.00 97.00      PROA   
ATOM   3892  N   LEU P 250     -37.454-115.204 125.346  0.00 97.00      PROA   
ATOM   3893  HN  LEU P 250     -37.667-114.424 124.766  0.00 97.00      PROA   
ATOM   3894  CA  LEU P 250     -37.981-116.472 124.897  0.00 97.00      PROA   
ATOM   3895  HA  LEU P 250     -37.452-117.268 125.404  0.00 97.00      PROA   
ATOM   3896  CB  LEU P 250     -39.494-116.740 125.163  0.00 97.00      PROA   
ATOM   3897  HB1 LEU P 250     -39.585-116.905 126.262  0.00 97.00      PROA   
ATOM   3898  HB2 LEU P 250     -39.776-117.700 124.678  0.00 97.00      PROA   
ATOM   3899  CG  LEU P 250     -40.579-115.681 124.800  0.00 97.00      PROA   
ATOM   3900  HG  LEU P 250     -41.532-116.123 125.186  0.00 97.00      PROA   
ATOM   3901  CD1 LEU P 250     -40.430-114.322 125.513  0.00 97.00      PROA   
ATOM   3902 HD11 LEU P 250     -39.597-113.739 125.068  0.00 97.00      PROA   
ATOM   3903 HD12 LEU P 250     -40.229-114.472 126.595  0.00 97.00      PROA   
ATOM   3904 HD13 LEU P 250     -41.362-113.730 125.399  0.00 97.00      PROA   
ATOM   3905  CD2 LEU P 250     -40.797-115.488 123.288  0.00 97.00      PROA   
ATOM   3906 HD21 LEU P 250     -40.868-116.471 122.778  0.00 97.00      PROA   
ATOM   3907 HD22 LEU P 250     -39.963-114.909 122.844  0.00 97.00      PROA   
ATOM   3908 HD23 LEU P 250     -41.735-114.922 123.108  0.00 97.00      PROA   
ATOM   3909  C   LEU P 250     -37.586-116.604 123.452  0.00 97.00      PROA   
ATOM   3910  O   LEU P 250     -37.679-115.659 122.673  0.00 97.00      PROA   
ATOM   3911  N   LYS P 251     -37.046-117.782 123.073  0.00 97.00      PROA   
ATOM   3912  HN  LYS P 251     -36.941-118.542 123.713  0.00 97.00      PROA   
ATOM   3913  CA  LYS P 251     -36.414-117.935 121.789  0.00 97.00      PROA   
ATOM   3914  HA  LYS P 251     -36.764-117.175 121.106  0.00 97.00      PROA   
ATOM   3915  CB  LYS P 251     -34.891-117.783 121.926  0.00 97.00      PROA   
ATOM   3916  HB1 LYS P 251     -34.438-118.614 122.508  0.00 97.00      PROA   
ATOM   3917  HB2 LYS P 251     -34.744-116.856 122.532  0.00 97.00      PROA   
ATOM   3918  CG  LYS P 251     -34.184-117.583 120.580  0.00 97.00      PROA   
ATOM   3919  HG1 LYS P 251     -34.938-117.481 119.766  0.00 97.00      PROA   
ATOM   3920  HG2 LYS P 251     -33.589-118.493 120.361  0.00 97.00      PROA   
ATOM   3921  CD  LYS P 251     -33.291-116.329 120.568  0.00 97.00      PROA   
ATOM   3922  HD1 LYS P 251     -33.942-115.438 120.721  0.00 97.00      PROA   
ATOM   3923  HD2 LYS P 251     -32.814-116.234 119.567  0.00 97.00      PROA   
ATOM   3924  CE  LYS P 251     -32.201-116.358 121.650  0.00 97.00      PROA   
ATOM   3925  HE1 LYS P 251     -31.569-117.259 121.504  0.00 97.00      PROA   
ATOM   3926  HE2 LYS P 251     -32.637-116.389 122.672  0.00 97.00      PROA   
ATOM   3927  NZ  LYS P 251     -31.335-115.160 121.577  0.00 97.00      PROA   
ATOM   3928  HZ1 LYS P 251     -31.901-114.289 121.579  0.00 97.00      PROA   
ATOM   3929  HZ2 LYS P 251     -30.744-115.178 120.718  0.00 97.00      PROA   
ATOM   3930  HZ3 LYS P 251     -30.720-115.101 122.411  0.00 97.00      PROA   
ATOM   3931  C   LYS P 251     -36.808-119.273 121.225  0.00 97.00      PROA   
ATOM   3932  O   LYS P 251     -36.129-120.287 121.379  0.00 97.00      PROA   
ATOM   3933  N   ARG P 252     -37.975-119.286 120.553  0.00 97.00      PROA   
ATOM   3934  HN  ARG P 252     -38.489-118.436 120.444  0.00 97.00      PROA   
ATOM   3935  CA  ARG P 252     -38.567-120.452 119.937  0.00 97.00      PROA   
ATOM   3936  HA  ARG P 252     -38.616-121.212 120.704  0.00 97.00      PROA   
ATOM   3937  CB  ARG P 252     -40.018-120.142 119.490  0.00 97.00      PROA   
ATOM   3938  HB1 ARG P 252     -40.413-120.980 118.875  0.00 97.00      PROA   
ATOM   3939  HB2 ARG P 252     -40.017-119.227 118.857  0.00 97.00      PROA   
ATOM   3940  CG  ARG P 252     -40.980-119.940 120.678  0.00 97.00      PROA   
ATOM   3941  HG1 ARG P 252     -40.622-119.121 121.342  0.00 97.00      PROA   
ATOM   3942  HG2 ARG P 252     -40.967-120.880 121.277  0.00 97.00      PROA   
ATOM   3943  CD  ARG P 252     -42.422-119.625 120.244  0.00 97.00      PROA   
ATOM   3944  HD1 ARG P 252     -42.761-120.350 119.477  0.00 97.00      PROA   
ATOM   3945  HD2 ARG P 252     -42.491-118.588 119.852  0.00 97.00      PROA   
ATOM   3946  NE  ARG P 252     -43.280-119.800 121.454  0.00 97.00      PROA   
ATOM   3947  HE  ARG P 252     -43.005-120.480 122.135  0.00 97.00      PROA   
ATOM   3948  CZ  ARG P 252     -44.209-118.942 121.909  0.00 97.00      PROA   
ATOM   3949  NH1 ARG P 252     -44.900-118.136 121.109  0.00 97.00      PROA   
ATOM   3950 HH11 ARG P 252     -44.820-118.314 120.135  0.00 97.00      PROA   
ATOM   3951 HH12 ARG P 252     -45.698-117.695 121.508  0.00 97.00      PROA   
ATOM   3952  NH2 ARG P 252     -44.440-118.953 123.234  0.00 97.00      PROA   
ATOM   3953 HH21 ARG P 252     -43.767-119.469 123.770  0.00 97.00      PROA   
ATOM   3954 HH22 ARG P 252     -44.975-118.235 123.662  0.00 97.00      PROA   
ATOM   3955  C   ARG P 252     -37.758-121.058 118.798  0.00 97.00      PROA   
ATOM   3956  O   ARG P 252     -37.129-120.343 118.019  0.00 97.00      PROA   
ATOM   3957  N   SER P 253     -37.763-122.411 118.664  0.00 97.00      PROA   
ATOM   3958  HN  SER P 253     -38.221-123.001 119.328  0.00 97.00      PROA   
ATOM   3959  CA  SER P 253     -37.226-123.061 117.477  0.00 97.00      PROA   
ATOM   3960  HA  SER P 253     -36.304-122.559 117.235  0.00 97.00      PROA   
ATOM   3961  CB  SER P 253     -36.826-124.552 117.662  0.00 97.00      PROA   
ATOM   3962  HB1 SER P 253     -35.999-124.620 118.400  0.00 97.00      PROA   
ATOM   3963  HB2 SER P 253     -36.458-124.971 116.701  0.00 97.00      PROA   
ATOM   3964  OG  SER P 253     -37.904-125.358 118.110  0.00 97.00      PROA   
ATOM   3965  HG1 SER P 253     -38.156-125.012 118.975  0.00 97.00      PROA   
ATOM   3966  C   SER P 253     -38.211-122.940 116.315  0.00 97.00      PROA   
ATOM   3967  O   SER P 253     -39.416-123.053 116.539  0.00 97.00      PROA   
ATOM   3968  N   PRO P 254     -37.787-122.717 115.071  0.00 97.00      PROA   
ATOM   3969  CD  PRO P 254     -36.514-122.065 114.751  0.00 97.00      PROA   
ATOM   3970  HD1 PRO P 254     -35.704-122.824 114.810  0.00 97.00      PROA   
ATOM   3971  HD2 PRO P 254     -36.299-121.217 115.441  0.00 97.00      PROA   
ATOM   3972  CA  PRO P 254     -38.560-123.024 113.865  0.00 97.00      PROA   
ATOM   3973  HA  PRO P 254     -39.439-122.396 113.887  0.00 97.00      PROA   
ATOM   3974  CB  PRO P 254     -37.598-122.663 112.717  0.00 97.00      PROA   
ATOM   3975  HB1 PRO P 254     -38.136-122.313 111.814  0.00 97.00      PROA   
ATOM   3976  HB2 PRO P 254     -36.962-123.536 112.450  0.00 97.00      PROA   
ATOM   3977  CG  PRO P 254     -36.694-121.576 113.316  0.00 97.00      PROA   
ATOM   3978  HG1 PRO P 254     -35.732-121.466 112.779  0.00 97.00      PROA   
ATOM   3979  HG2 PRO P 254     -37.230-120.601 113.323  0.00 97.00      PROA   
ATOM   3980  C   PRO P 254     -39.044-124.471 113.778  0.00 97.00      PROA   
ATOM   3981  O   PRO P 254     -38.354-125.356 114.281  0.00 97.00      PROA   
ATOM   3982  N   GLU P 255     -40.219-124.737 113.146  0.00 97.00      PROA   
ATOM   3983  HN  GLU P 255     -40.796-124.005 112.791  0.00 97.00      PROA   
ATOM   3984  CA  GLU P 255     -40.756-126.078 112.969  0.00 97.00      PROA   
ATOM   3985  HA  GLU P 255     -40.860-126.501 113.956  0.00 97.00      PROA   
ATOM   3986  CB  GLU P 255     -42.168-126.091 112.315  0.00 97.00      PROA   
ATOM   3987  HB1 GLU P 255     -42.454-127.160 112.218  0.00 97.00      PROA   
ATOM   3988  HB2 GLU P 255     -42.118-125.668 111.288  0.00 97.00      PROA   
ATOM   3989  CG  GLU P 255     -43.270-125.354 113.122  0.00 97.00      PROA   
ATOM   3990  HG1 GLU P 255     -43.434-124.340 112.699  0.00 97.00      PROA   
ATOM   3991  HG2 GLU P 255     -42.955-125.242 114.181  0.00 97.00      PROA   
ATOM   3992  CD  GLU P 255     -44.607-126.103 113.134  0.00 97.00      PROA   
ATOM   3993  OE1 GLU P 255     -45.606-125.570 112.583  0.00 97.00      PROA   
ATOM   3994  OE2 GLU P 255     -44.646-127.214 113.724  0.00 97.00      PROA   
ATOM   3995  C   GLU P 255     -39.853-127.030 112.186  0.00 97.00      PROA   
ATOM   3996  O   GLU P 255     -39.229-126.665 111.191  0.00 97.00      PROA   
ATOM   3997  N   LEU P 256     -39.789-128.301 112.644  0.00 97.00      PROA   
ATOM   3998  HN  LEU P 256     -40.266-128.548 113.487  0.00 97.00      PROA   
ATOM   3999  CA  LEU P 256     -38.979-129.355 112.075  0.00 97.00      PROA   
ATOM   4000  HA  LEU P 256     -38.482-128.986 111.191  0.00 97.00      PROA   
ATOM   4001  CB  LEU P 256     -37.941-129.814 113.138  0.00 97.00      PROA   
ATOM   4002  HB1 LEU P 256     -38.466-130.243 114.017  0.00 97.00      PROA   
ATOM   4003  HB2 LEU P 256     -37.443-128.879 113.490  0.00 97.00      PROA   
ATOM   4004  CG  LEU P 256     -36.803-130.769 112.695  0.00 97.00      PROA   
ATOM   4005  HG  LEU P 256     -36.010-130.685 113.480  0.00 97.00      PROA   
ATOM   4006  CD1 LEU P 256     -37.220-132.251 112.682  0.00 97.00      PROA   
ATOM   4007 HD11 LEU P 256     -37.945-132.447 111.870  0.00 97.00      PROA   
ATOM   4008 HD12 LEU P 256     -37.687-132.534 113.648  0.00 97.00      PROA   
ATOM   4009 HD13 LEU P 256     -36.334-132.898 112.512  0.00 97.00      PROA   
ATOM   4010  CD2 LEU P 256     -36.150-130.354 111.365  0.00 97.00      PROA   
ATOM   4011 HD21 LEU P 256     -35.822-129.294 111.413  0.00 97.00      PROA   
ATOM   4012 HD22 LEU P 256     -36.865-130.472 110.524  0.00 97.00      PROA   
ATOM   4013 HD23 LEU P 256     -35.264-130.990 111.161  0.00 97.00      PROA   
ATOM   4014  C   LEU P 256     -39.918-130.475 111.670  0.00 97.00      PROA   
ATOM   4015  O   LEU P 256     -40.789-130.876 112.434  0.00 97.00      PROA   
ATOM   4016  N   GLU P 257     -39.787-131.007 110.431  0.00 97.00      PROA   
ATOM   4017  HN  GLU P 257     -39.066-130.710 109.812  0.00 97.00      PROA   
ATOM   4018  CA  GLU P 257     -40.716-131.988 109.900  0.00 97.00      PROA   
ATOM   4019  HA  GLU P 257     -41.692-131.801 110.321  0.00 97.00      PROA   
ATOM   4020  CB  GLU P 257     -40.840-131.896 108.356  0.00 97.00      PROA   
ATOM   4021  HB1 GLU P 257     -39.882-132.169 107.866  0.00 97.00      PROA   
ATOM   4022  HB2 GLU P 257     -41.017-130.819 108.121  0.00 97.00      PROA   
ATOM   4023  CG  GLU P 257     -42.036-132.678 107.760  0.00 97.00      PROA   
ATOM   4024  HG1 GLU P 257     -42.556-132.029 107.023  0.00 97.00      PROA   
ATOM   4025  HG2 GLU P 257     -42.766-132.949 108.550  0.00 97.00      PROA   
ATOM   4026  CD  GLU P 257     -41.623-133.947 107.027  0.00 97.00      PROA   
ATOM   4027  OE1 GLU P 257     -41.150-134.887 107.700  0.00 97.00      PROA   
ATOM   4028  OE2 GLU P 257     -41.814-134.008 105.788  0.00 97.00      PROA   
ATOM   4029  C   GLU P 257     -40.309-133.391 110.292  0.00 97.00      PROA   
ATOM   4030  O   GLU P 257     -39.154-133.788 110.155  0.00 97.00      PROA   
ATOM   4031  N   LEU P 258     -41.289-134.179 110.792  0.00 97.00      PROA   
ATOM   4032  HN  LEU P 258     -42.207-133.806 110.918  0.00 97.00      PROA   
ATOM   4033  CA  LEU P 258     -41.115-135.570 111.139  0.00 97.00      PROA   
ATOM   4034  HA  LEU P 258     -40.280-135.965 110.580  0.00 97.00      PROA   
ATOM   4035  CB  LEU P 258     -40.867-135.813 112.652  0.00 97.00      PROA   
ATOM   4036  HB1 LEU P 258     -40.817-136.904 112.864  0.00 97.00      PROA   
ATOM   4037  HB2 LEU P 258     -41.726-135.398 113.216  0.00 97.00      PROA   
ATOM   4038  CG  LEU P 258     -39.577-135.164 113.212  0.00 97.00      PROA   
ATOM   4039  HG  LEU P 258     -39.554-134.097 112.891  0.00 97.00      PROA   
ATOM   4040  CD1 LEU P 258     -39.584-135.162 114.749  0.00 97.00      PROA   
ATOM   4041 HD11 LEU P 258     -39.588-136.205 115.131  0.00 97.00      PROA   
ATOM   4042 HD12 LEU P 258     -40.482-134.639 115.135  0.00 97.00      PROA   
ATOM   4043 HD13 LEU P 258     -38.680-134.642 115.131  0.00 97.00      PROA   
ATOM   4044  CD2 LEU P 258     -38.300-135.850 112.694  0.00 97.00      PROA   
ATOM   4045 HD21 LEU P 258     -38.246-135.804 111.587  0.00 97.00      PROA   
ATOM   4046 HD22 LEU P 258     -38.285-136.915 113.009  0.00 97.00      PROA   
ATOM   4047 HD23 LEU P 258     -37.402-135.347 113.110  0.00 97.00      PROA   
ATOM   4048  C   LEU P 258     -42.343-136.341 110.697  0.00 97.00      PROA   
ATOM   4049  O   LEU P 258     -43.181-136.748 111.499  0.00 97.00      PROA   
ATOM   4050  N   GLN P 259     -42.482-136.573 109.374  0.00 97.00      PROA   
ATOM   4051  HN  GLN P 259     -41.906-136.082 108.716  0.00 97.00      PROA   
ATOM   4052  CA  GLN P 259     -43.391-137.553 108.816  0.00 97.00      PROA   
ATOM   4053  HA  GLN P 259     -44.366-137.303 109.202  0.00 97.00      PROA   
ATOM   4054  CB  GLN P 259     -43.481-137.504 107.266  0.00 97.00      PROA   
ATOM   4055  HB1 GLN P 259     -43.911-138.455 106.878  0.00 97.00      PROA   
ATOM   4056  HB2 GLN P 259     -42.450-137.410 106.859  0.00 97.00      PROA   
ATOM   4057  CG  GLN P 259     -44.342-136.346 106.724  0.00 97.00      PROA   
ATOM   4058  HG1 GLN P 259     -43.910-135.367 107.012  0.00 97.00      PROA   
ATOM   4059  HG2 GLN P 259     -45.374-136.400 107.130  0.00 97.00      PROA   
ATOM   4060  CD  GLN P 259     -44.435-136.459 105.197  0.00 97.00      PROA   
ATOM   4061  OE1 GLN P 259     -45.274-137.194 104.665  0.00 97.00      PROA   
ATOM   4062  NE2 GLN P 259     -43.545-135.727 104.475  0.00 97.00      PROA   
ATOM   4063 HE21 GLN P 259     -43.573-135.767 103.480  0.00 97.00      PROA   
ATOM   4064 HE22 GLN P 259     -42.875-135.153 104.952  0.00 97.00      PROA   
ATOM   4065  C   GLN P 259     -43.100-138.972 109.271  0.00 97.00      PROA   
ATOM   4066  O   GLN P 259     -41.951-139.392 109.352  0.00 97.00      PROA   
ATOM   4067  N   VAL P 260     -44.168-139.736 109.592  0.00 97.00      PROA   
ATOM   4068  HN  VAL P 260     -45.090-139.366 109.538  0.00 97.00      PROA   
ATOM   4069  CA  VAL P 260     -44.079-141.098 110.065  0.00 97.00      PROA   
ATOM   4070  HA  VAL P 260     -43.085-141.476 109.892  0.00 97.00      PROA   
ATOM   4071  CB  VAL P 260     -44.406-141.229 111.551  0.00 97.00      PROA   
ATOM   4072  HB  VAL P 260     -45.444-140.876 111.724  0.00 97.00      PROA   
ATOM   4073  CG1 VAL P 260     -44.276-142.698 112.007  0.00 97.00      PROA   
ATOM   4074 HG11 VAL P 260     -43.261-143.088 111.782  0.00 97.00      PROA   
ATOM   4075 HG12 VAL P 260     -45.030-143.346 111.516  0.00 97.00      PROA   
ATOM   4076 HG13 VAL P 260     -44.437-142.763 113.103  0.00 97.00      PROA   
ATOM   4077  CG2 VAL P 260     -43.475-140.322 112.387  0.00 97.00      PROA   
ATOM   4078 HG21 VAL P 260     -43.647-139.250 112.162  0.00 97.00      PROA   
ATOM   4079 HG22 VAL P 260     -42.413-140.561 112.183  0.00 97.00      PROA   
ATOM   4080 HG23 VAL P 260     -43.670-140.476 113.470  0.00 97.00      PROA   
ATOM   4081  C   VAL P 260     -45.059-141.893 109.223  0.00 97.00      PROA   
ATOM   4082  O   VAL P 260     -46.207-141.490 109.054  0.00 97.00      PROA   
ATOM   4083  N   LEU P 261     -44.617-143.033 108.639  0.00 97.00      PROA   
ATOM   4084  HN  LEU P 261     -43.681-143.344 108.802  0.00 97.00      PROA   
ATOM   4085  CA  LEU P 261     -45.415-143.823 107.723  0.00 97.00      PROA   
ATOM   4086  HA  LEU P 261     -46.425-143.446 107.730  0.00 97.00      PROA   
ATOM   4087  CB  LEU P 261     -44.896-143.769 106.265  0.00 97.00      PROA   
ATOM   4088  HB1 LEU P 261     -45.462-144.490 105.633  0.00 97.00      PROA   
ATOM   4089  HB2 LEU P 261     -43.825-144.070 106.251  0.00 97.00      PROA   
ATOM   4090  CG  LEU P 261     -45.025-142.383 105.585  0.00 97.00      PROA   
ATOM   4091  HG  LEU P 261     -44.415-141.650 106.164  0.00 97.00      PROA   
ATOM   4092  CD1 LEU P 261     -44.468-142.441 104.152  0.00 97.00      PROA   
ATOM   4093 HD11 LEU P 261     -45.073-143.143 103.538  0.00 97.00      PROA   
ATOM   4094 HD12 LEU P 261     -43.417-142.795 104.158  0.00 97.00      PROA   
ATOM   4095 HD13 LEU P 261     -44.506-141.435 103.682  0.00 97.00      PROA   
ATOM   4096  CD2 LEU P 261     -46.474-141.861 105.555  0.00 97.00      PROA   
ATOM   4097 HD21 LEU P 261     -46.519-140.898 105.006  0.00 97.00      PROA   
ATOM   4098 HD22 LEU P 261     -46.858-141.689 106.580  0.00 97.00      PROA   
ATOM   4099 HD23 LEU P 261     -47.133-142.593 105.040  0.00 97.00      PROA   
ATOM   4100  C   LEU P 261     -45.532-145.265 108.159  0.00 97.00      PROA   
ATOM   4101  O   LEU P 261     -44.561-145.935 108.497  0.00 97.00      PROA   
ATOM   4102  N   GLY P 262     -46.784-145.771 108.136  0.00 97.00      PROA   
ATOM   4103  HN  GLY P 262     -47.538-145.210 107.809  0.00 97.00      PROA   
ATOM   4104  CA  GLY P 262     -47.151-147.119 108.486  0.00 97.00      PROA   
ATOM   4105  HA1 GLY P 262     -47.498-147.119 109.507  0.00 97.00      PROA   
ATOM   4106  HA2 GLY P 262     -46.333-147.799 108.289  0.00 97.00      PROA   
ATOM   4107  C   GLY P 262     -48.311-147.494 107.626  0.00 97.00      PROA   
ATOM   4108  O   GLY P 262     -48.980-146.643 107.045  0.00 97.00      PROA   
ATOM   4109  N   HSD P 263     -48.591-148.807 107.550  0.00 97.00      PROA   
ATOM   4110  HN  HSD P 263     -48.060-149.470 108.072  0.00 97.00      PROA   
ATOM   4111  CA  HSD P 263     -49.703-149.351 106.812  0.00 97.00      PROA   
ATOM   4112  HA  HSD P 263     -50.371-148.561 106.494  0.00 97.00      PROA   
ATOM   4113  CB  HSD P 263     -49.244-150.172 105.585  0.00 97.00      PROA   
ATOM   4114  HB1 HSD P 263     -50.106-150.696 105.118  0.00 97.00      PROA   
ATOM   4115  HB2 HSD P 263     -48.511-150.943 105.912  0.00 97.00      PROA   
ATOM   4116  ND1 HSD P 263     -49.160-148.877 103.377  0.00 97.00      PROA   
ATOM   4117  HD1 HSD P 263     -50.091-149.083 103.075  0.00 97.00      PROA   
ATOM   4118  CG  HSD P 263     -48.572-149.294 104.556  0.00 97.00      PROA   
ATOM   4119  CE1 HSD P 263     -48.219-148.178 102.693  0.00 97.00      PROA   
ATOM   4120  HE1 HSD P 263     -48.405-147.725 101.719  0.00 97.00      PROA   
ATOM   4121  NE2 HSD P 263     -47.071-148.125 103.339  0.00 97.00      PROA   
ATOM   4122  CD2 HSD P 263     -47.290-148.836 104.505  0.00 97.00      PROA   
ATOM   4123  HD2 HSD P 263     -46.484-148.952 105.219  0.00 97.00      PROA   
ATOM   4124  C   HSD P 263     -50.428-150.209 107.810  0.00 97.00      PROA   
ATOM   4125  O   HSD P 263     -49.792-150.913 108.590  0.00 97.00      PROA   
ATOM   4126  N   GLN P 264     -51.781-150.127 107.850  0.00 97.00      PROA   
ATOM   4127  HN  GLN P 264     -52.281-149.567 107.193  0.00 97.00      PROA   
ATOM   4128  CA  GLN P 264     -52.598-150.729 108.888  0.00 97.00      PROA   
ATOM   4129  HA  GLN P 264     -52.263-150.284 109.816  0.00 97.00      PROA   
ATOM   4130  CB  GLN P 264     -54.090-150.338 108.733  0.00 97.00      PROA   
ATOM   4131  HB1 GLN P 264     -54.731-150.982 109.374  0.00 97.00      PROA   
ATOM   4132  HB2 GLN P 264     -54.371-150.523 107.672  0.00 97.00      PROA   
ATOM   4133  CG  GLN P 264     -54.350-148.860 109.120  0.00 97.00      PROA   
ATOM   4134  HG1 GLN P 264     -53.511-148.221 108.771  0.00 97.00      PROA   
ATOM   4135  HG2 GLN P 264     -54.417-148.759 110.224  0.00 97.00      PROA   
ATOM   4136  CD  GLN P 264     -55.621-148.297 108.473  0.00 97.00      PROA   
ATOM   4137  OE1 GLN P 264     -55.558-147.344 107.687  0.00 97.00      PROA   
ATOM   4138  NE2 GLN P 264     -56.798-148.888 108.812  0.00 97.00      PROA   
ATOM   4139 HE21 GLN P 264     -57.635-148.537 108.395  0.00 97.00      PROA   
ATOM   4140 HE22 GLN P 264     -56.807-149.643 109.464  0.00 97.00      PROA   
ATOM   4141  C   GLN P 264     -52.424-152.229 109.070  0.00 97.00      PROA   
ATOM   4142  O   GLN P 264     -52.398-153.007 108.119  0.00 97.00      PROA   
ATOM   4143  N   GLN P 265     -52.261-152.640 110.344  0.00 97.00      PROA   
ATOM   4144  HN  GLN P 265     -52.333-151.979 111.090  0.00 97.00      PROA   
ATOM   4145  CA  GLN P 265     -51.767-153.932 110.748  0.00 97.00      PROA   
ATOM   4146  HA  GLN P 265     -51.321-154.386 109.878  0.00 97.00      PROA   
ATOM   4147  CB  GLN P 265     -50.649-153.816 111.833  0.00 97.00      PROA   
ATOM   4148  HB1 GLN P 265     -49.735-153.425 111.331  0.00 97.00      PROA   
ATOM   4149  HB2 GLN P 265     -50.395-154.833 112.206  0.00 97.00      PROA   
ATOM   4150  CG  GLN P 265     -50.952-152.918 113.065  0.00 97.00      PROA   
ATOM   4151  HG1 GLN P 265     -50.200-153.127 113.858  0.00 97.00      PROA   
ATOM   4152  HG2 GLN P 265     -51.949-153.177 113.476  0.00 97.00      PROA   
ATOM   4153  CD  GLN P 265     -50.947-151.408 112.764  0.00 97.00      PROA   
ATOM   4154  OE1 GLN P 265     -51.993-150.811 112.486  0.00 97.00      PROA   
ATOM   4155  NE2 GLN P 265     -49.746-150.770 112.829  0.00 97.00      PROA   
ATOM   4156 HE21 GLN P 265     -49.708-149.793 112.608  0.00 97.00      PROA   
ATOM   4157 HE22 GLN P 265     -48.920-151.267 113.087  0.00 97.00      PROA   
ATOM   4158  C   GLN P 265     -52.882-154.833 111.255  0.00 97.00      PROA   
ATOM   4159  O   GLN P 265     -53.889-154.333 111.757  0.00 97.00      PROA   
ATOM   4160  N   PRO P 266     -52.767-156.164 111.166  0.00 97.00      PROA   
ATOM   4161  CD  PRO P 266     -51.793-156.848 110.310  0.00 97.00      PROA   
ATOM   4162  HD1 PRO P 266     -50.780-156.720 110.753  0.00 97.00      PROA   
ATOM   4163  HD2 PRO P 266     -51.813-156.457 109.269  0.00 97.00      PROA   
ATOM   4164  CA  PRO P 266     -53.421-157.106 112.075  0.00 97.00      PROA   
ATOM   4165  HA  PRO P 266     -54.465-157.123 111.798  0.00 97.00      PROA   
ATOM   4166  CB  PRO P 266     -52.713-158.447 111.806  0.00 97.00      PROA   
ATOM   4167  HB1 PRO P 266     -53.386-159.317 111.947  0.00 97.00      PROA   
ATOM   4168  HB2 PRO P 266     -51.827-158.563 112.469  0.00 97.00      PROA   
ATOM   4169  CG  PRO P 266     -52.209-158.317 110.365  0.00 97.00      PROA   
ATOM   4170  HG1 PRO P 266     -51.372-159.008 110.140  0.00 97.00      PROA   
ATOM   4171  HG2 PRO P 266     -53.042-158.495 109.651  0.00 97.00      PROA   
ATOM   4172  C   PRO P 266     -53.365-156.720 113.548  0.00 97.00      PROA   
ATOM   4173  O   PRO P 266     -52.317-156.281 114.018  0.00 97.00      PROA   
ATOM   4174  N   THR P 267     -54.481-156.876 114.294  0.00 97.00      PROA   
ATOM   4175  HN  THR P 267     -55.352-157.102 113.864  0.00 97.00      PROA   
ATOM   4176  CA  THR P 267     -54.514-156.768 115.748  0.00 97.00      PROA   
ATOM   4177  HA  THR P 267     -54.070-155.807 115.971  0.00 97.00      PROA   
ATOM   4178  CB  THR P 267     -55.928-156.764 116.319  0.00 97.00      PROA   
ATOM   4179  HB  THR P 267     -56.286-157.794 116.536  0.00 97.00      PROA   
ATOM   4180  OG1 THR P 267     -56.848-156.202 115.394  0.00 97.00      PROA   
ATOM   4181  HG1 THR P 267     -56.513-155.323 115.204  0.00 97.00      PROA   
ATOM   4182  CG2 THR P 267     -55.977-155.928 117.611  0.00 97.00      PROA   
ATOM   4183 HG21 THR P 267     -55.668-154.881 117.406  0.00 97.00      PROA   
ATOM   4184 HG22 THR P 267     -55.301-156.350 118.381  0.00 97.00      PROA   
ATOM   4185 HG23 THR P 267     -57.012-155.916 118.016  0.00 97.00      PROA   
ATOM   4186  C   THR P 267     -53.668-157.806 116.492  0.00 97.00      PROA   
ATOM   4187  O   THR P 267     -52.999-157.395 117.441  0.00 97.00      PROA   
ATOM   4188  N   PRO P 268     -53.600-159.106 116.173  0.00 97.00      PROA   
ATOM   4189  CD  PRO P 268     -54.603-159.854 115.399  0.00 97.00      PROA   
ATOM   4190  HD1 PRO P 268     -54.801-159.383 114.415  0.00 97.00      PROA   
ATOM   4191  HD2 PRO P 268     -55.545-159.929 115.986  0.00 97.00      PROA   
ATOM   4192  CA  PRO P 268     -52.576-159.992 116.721  0.00 97.00      PROA   
ATOM   4193  HA  PRO P 268     -52.430-159.799 117.774  0.00 97.00      PROA   
ATOM   4194  CB  PRO P 268     -53.127-161.405 116.457  0.00 97.00      PROA   
ATOM   4195  HB1 PRO P 268     -53.776-161.703 117.312  0.00 97.00      PROA   
ATOM   4196  HB2 PRO P 268     -52.336-162.171 116.332  0.00 97.00      PROA   
ATOM   4197  CG  PRO P 268     -53.990-161.242 115.203  0.00 97.00      PROA   
ATOM   4198  HG1 PRO P 268     -53.328-161.225 114.309  0.00 97.00      PROA   
ATOM   4199  HG2 PRO P 268     -54.749-162.040 115.087  0.00 97.00      PROA   
ATOM   4200  C   PRO P 268     -51.245-159.791 116.018  0.00 97.00      PROA   
ATOM   4201  O   PRO P 268     -51.216-159.456 114.835  0.00 97.00      PROA   
ATOM   4202  N   VAL P 269     -50.137-159.995 116.764  0.00 97.00      PROA   
ATOM   4203  HN  VAL P 269     -50.179-160.301 117.710  0.00 97.00      PROA   
ATOM   4204  CA  VAL P 269     -48.777-159.972 116.297  0.00 97.00      PROA   
ATOM   4205  HA  VAL P 269     -48.755-160.313 115.271  0.00 97.00      PROA   
ATOM   4206  CB  VAL P 269     -48.143-158.580 116.405  0.00 97.00      PROA   
ATOM   4207  HB  VAL P 269     -48.791-157.872 115.834  0.00 97.00      PROA   
ATOM   4208  CG1 VAL P 269     -48.087-158.102 117.871  0.00 97.00      PROA   
ATOM   4209 HG11 VAL P 269     -47.455-158.789 118.472  0.00 97.00      PROA   
ATOM   4210 HG12 VAL P 269     -49.102-158.069 118.318  0.00 97.00      PROA   
ATOM   4211 HG13 VAL P 269     -47.642-157.085 117.929  0.00 97.00      PROA   
ATOM   4212  CG2 VAL P 269     -46.745-158.574 115.755  0.00 97.00      PROA   
ATOM   4213 HG21 VAL P 269     -46.805-158.918 114.702  0.00 97.00      PROA   
ATOM   4214 HG22 VAL P 269     -46.067-159.253 116.312  0.00 97.00      PROA   
ATOM   4215 HG23 VAL P 269     -46.309-157.553 115.778  0.00 97.00      PROA   
ATOM   4216  C   VAL P 269     -48.061-161.040 117.162  0.00 97.00      PROA   
ATOM   4217  OT1 VAL P 269     -48.579-161.367 118.267  0.00 97.00      PROA   
ATOM   4218  OT2 VAL P 269     -47.005-161.565 116.718  0.00 97.00      PROA   
END
